# Supplementary material for: Identification and Functional Analysis of Drought-Responsive Long Noncoding RNAs in Maize Roots
Source: Int J Mol Sci. 2023 Oct 10;24(20):15039. doi: 10.3390/ijms242015039 (PMC10606207; doi:10.3390/ijms242015039)
Supplement: Supplementary file 1 [file ijms-24-15039-s001.zip]

Archive with 2 entries (2 files):
- ijms-2550782 Supplementary table 23.9.30.xlsx
- ijms-2550782-supplementary.pdf
