# Supplementary material for: Identification and Functional Analysis of Drought-Responsive Long Noncoding RNAs in Maize Roots
Source: Int J Mol Sci. 2023 Oct 10;24(20):15039. doi: 10.3390/ijms242015039 (PMC10606207; doi:10.3390/ijms242015039)
Supplement: Supplementary file 1 [file ijms-24-15039-s001.zip › ijms-2550782 Supplementary table 23.9.30.xlsx]

## Sheet: Table S1
Supplement Table 1. Sequencing data aligned rate.
Samples	Rep1		Rep2
	Unique（%）	Total（%）	Unique（%）	Total（%）
H1_WS	81.43	96.35	78.02	95.34
H1_WW	81.48	96.42	83.87	97.29
H2_WS	78.06	93.46	82.94	97.28
H2_WW	81.67	96.58	83.01	97.15
P1_WS	76.14	95.21	78.91	95.94
P1_WW	80.45	96.54	79.35	96.22
P2_WS	69.54	91.76	73.95	94.02
P2_WW	79.96	96.72	83.64	97.77
RIL126_WS	73.71	97.07	74.49	97.52
RIL126_WW	76.39	97.62	76.38	97.63
RIL131_WS	74.51	97.5	74.52	97.75
RIL131_WW	76.25	97.44	76.2	97.43
RIL142_WS	67.85	95.95	67.17	94.74
RIL142_WW	73.24	96.77	73.22	96.96
RIL155_WS	71.37	96.4	71.53	96.73
RIL155_WW	76.49	96.93	76.47	96.89
RIL165_WS	73.3	96.96	74.18	97.41
RIL165_WW	67.74	92.28	73.97	96.79
RIL166_WS	63.37	95.47	63.47	95.77
RIL166_WW	73.23	96.87	73.36	97.05
RIL203_WS	76.41	97.6	76.4	97.61
RIL203_WW	76.13	97.11	76.1	97.06
RIL226_WS	66.55	95.5	64.62	93.64
RIL226_WW	69.36	95.87	69.4	96.13
RIL231_WS	73.26	96.63	73.53	96.89
RIL231_WW	66.84	95.32	66.83	95.41
RIL27_WS	72.3	97.02	72.44	97.42
RIL27_WW	74.41	97.05	74.35	97.01
RIL47_WS	75.18	97.51	75.1	97.48
RIL47_WW	75.39	97.02	76.09	97.42
RIL8_WS	71.75	96.47	71.73	96.67
RIL8_WW	66.34	95.36	64.99	94.35

## Sheet: Table S2
Supplement Table 2：Number of differentially expressed genes (DEG) under drought
ID	Chr	start	end	H1_logFC	H1_p.adjust	H2_logFC	H2_p.adjust	P1_logFC	P1_p.adjust	P2_logFC	P2_p.adjust	RIL126_logFC	RIL126_p.adjust	RIL131_logFC	RIL131_p.adjust	RIL142_logFC	RIL142_p.adjust	RIL155_logFC	RIL155_p.adjust	RIL165_logFC	RIL165_p.adjust	RIL166_logFC	RIL166_p.adjust	RIL203_logFC	RIL203_p.adjust	RIL226_logFC	RIL226_p.adjust	RIL231_logFC	RIL231_p.adjust	RIL27_logFC	RIL27_p.adjust	RIL47_logFC	RIL47_p.adjust	RIL8_logFC	RIL8_p.adjust
XLOC_000301	1	16299964	16301024	0	1	0	1	0	1	0	1	2.02881	0.559321	2.08197	0.54611	3.44762	0.146407	2.15999	0.491072	1.32715	0.55456	0	1	-3.64903	0.137255	0.469276	0.992203	5.14033	0.00859558	0	1	5.05585	0.00609222	0	1
XLOC_000306	1	16811562	16812445	9.51646	0.0549099	0	1	9.29547	0.0435033	7.87631	0.144109	-0.590191	0.765826	2.90033	0.337831	0.234097	1	0	1	0	1	-4.84365	0.022784	0	1	0	1	-2.18827	0.0365485	0	1	0	1	3.11275	0.252684
XLOC_000421	1	23612991	23615022	3.503	0.609898	-8.59862	0.0675207	2.83959	0.659187	0	1	1.39592	0.254206	2.51732	0.0186591	3.04675	0.00195509	0	1	1.60194	0.240959	2.18495	0.022098	0.943399	0.80215	2.20902	0.0156488	0.417967	0.885047	-4.82928	0.0128847	1.29152	0.26069	-0.435186	0.941379
XLOC_000464	1	26980563	26981193	0	1	0	1	-2.91631	0.633582	1.8118	0.918204	3.354	0.237995	0.107619	1	-2.37582	0.199821	1.78542	0.0514576	-0.980112	0.581518	-5.15005	0.00967402	0.943584	0.80215	-3.34326	0.0391508	-0.0843249	1	-0.374299	0.952013	2.63918	0.0121334	-2.2735	0.0521159
XLOC_000652	1	40462644	40463335	-7.22919	0.2692	0	1	0	1	-6.37193	0.263688	1.93678	0.252708	-1.55426	0.388189	-0.0689987	1	4.19022	0.0898322	2.29442	0.418746	-2.99899	0.000252641	1.05021	0.512571	0.0699217	1	-0.761869	0.582377	-1.13647	0.543861	-3.65145	0.189071	-3.24495	0.215853
XLOC_000653	1	40463495	40464274	2.4018	0.775428	0	1	0	1	-6.37193	0.263688	2.83903	0.35457	-2.64116	0.337831	-0.230426	1	3.50799	0.175608	4.6105	0.0230978	-0.513229	0.855297	0	1	3.16512	0.0272921	-3.6085	0.136248	-2.69712	0.316047	-1.51031	0.417994	-3.75005	0.11967
XLOC_000744	1	46639915	46644318	9.09615	0.0906045	2.24986	0.568794	1.32943	0.715161	-0.0794425	1	-0.606081	0.0174138	-0.510873	0.0181793	-1.58351	2.26e-10	-1.14536	6.42e-13	-1.99379	4.84e-12	-0.904898	0.000565108	-1.18419	4.88e-09	-0.856603	2.98e-05	-1.8422	2.02e-09	-1.98009	2.31e-25	-1.38757	1e-08	-2.22187	5.35e-30
XLOC_000775	1	49220427	49221281	3.503	0.609898	3.53369	0.575858	0	1	0	1	0	1	0	1	3.44762	0.146407	0	1	0	1	0	1	-3.12051	0.244513	-1.33161	0.555819	0	1	0	1	0	1	-5.59787	0.00606726
XLOC_000807	1	51439017	51441663	9.58779	0.0795905	4.71104	0.386782	0	1	-3.84518	0.559358	0	1	2.08291	0.54611	0	1	0	1	0	1	0	1	-1.56968	4.03e-09	0	1	0	1	0	1	0	1	-7.99803	1.24e-12
XLOC_001041	1	69161920	69162353	0	1	0	1	-3.43609	0.561548	0	1	0	1	-4.76504	0.0155116	2.58156	0.330944	0	1	0	1	-2.15654	0.478776	0	1	0	1	-0.341506	1	-2.69681	0.316047	0	1	-2.38524	0.417853
XLOC_001058	1	71310947	71314334	-2.50939	0.824594	0	1	-2.09582	0.77287	-3.15577	0.609031	1.56507	0.143358	0	1	-2.11151	0.512303	0	1	0.922503	0.285082	0.971452	0.0640045	-0.518348	0.553327	0	1	0	1	-3.58148	0.127354	0	1	-5.28897	0.00506178
XLOC_001075	1	72867203	72869067	0	1	0	1	0	1	0	1	-3.62932	0.10752	0	1	0	1	0	1	0	1	-2.15539	0.478776	0.26182	0.437677	-2.13927	0.505539	0	1	-2.69712	0.316047	0	1	-7.6085	3.05e-10
XLOC_001235	1	89963201	89963462	0	1	0	1	0	1	0	1	-0.789852	0.804265	5.31591	0.00660797	0.766706	0.605987	0	1	0	1	2.0904	0.067221	0	1	0	1	0.194919	1	0	1	0	1	3.11275	0.252684
XLOC_001293	1	96664460	96665159	0	1	0	1	-0.112625	1	0	1	0	1	0	1	-1.80055	0.00171682	-2.3415	0.0342111	0	1	-0.196433	0.824347	-0.946713	0.354544	0	1	0	1	-1.321	0.384858	0.072217	1	0.267333	0.909837
XLOC_001377	1	109416212	109416946	0	1	0	1	0	1	0	1	2.03199	0.559321	-6.11063	0.000557419	6.00408	0.00112185	0	1	0	1	0	1	0	1	4.32114	0.0407997	0.889242	0.620594	4.87974	0.0309265	0	1	2.26729	0.450527
XLOC_001434	1	120609443	120610915	6.07703	0.25342	4.50301	0.419288	3.64174	0.463334	4.75925	0.32061	-0.723416	0.321204	-0.599938	0.340357	-0.542343	0.421909	-0.122162	0.900251	0.150315	0.875237	-0.73563	0.278284	4.14171	0.0603099	-0.228422	0.734705	0.867743	0.0831981	-1.86932	5.34e-05	1.20074	0.000689297	-1.88839	0.00259132
XLOC_001461	1	128944930	129010405	-0.712549	1	1.6116	0.914378	0.233546	1	4.881	0.263688	3.07716	0.0121777	2.44491	0.0322629	0.51424	0.573245	0.752432	0.289966	0.925768	0.371861	-0.161623	1	2.36157	0.00390663	0.758283	0.357243	1.67125	0.0795718	1.37546	0.122108	-1.1455	0.225929	-0.486601	0.753058
XLOC_001470	1	132402490	132403986	0	1	2.22202	0.764007	-2.48225	0.690096	8.93083	0.0757468	-5.8546	7.4e-05	-2.64116	0.337831	2.60583	0.330944	0	1	0	1	0	1	-1.09692	0.0556816	0	1	-4.76318	0.0198287	-2.85874	2.94e-08	0	1	-5.11377	0.00718086
XLOC_001476	1	133121617	133122494	0	1	0	1	0	1	2.46293	0.790899	4.49926	0.0473222	2.08291	0.54611	2.58156	0.330944	2.98573	0.289966	0	1	0	1	3.22136	0.212725	0	1	3.2662	0.182255	4.06133	0.115222	0	1	3.11049	0.252684
XLOC_001499	1	141577961	141579118	-8.17106	0.20818	-3.64264	0.57515	0	1	0	1	-0.817484	0.7186	0.866011	0.5145	-0.230426	1	-1.17009	0.0801581	0	1	-0.719952	0.506649	-0.848939	0.606378	-0.0111828	1	-0.755061	0.641793	0.00481311	1	0.129562	1	-3.14799	0.0319759
XLOC_001509	1	143488707	143489486	0	1	0	1	0	1	0	1	0	1	0	1	0	1	0	1	3.14186	0.22116	4.32383	0.0343847	0	1	-0.737285	0.801265	0	1	0	1	0	1	0	1
XLOC_001515	1	144601099	144603794	0	1	2.22202	0.764007	0	1	0	1	0	1	0	1	8.11752	1.43e-15	-3.38657	0.161071	1.36841	1.52e-34	0.716929	3.8e-08	0	1	0.989502	7e-06	0	1	-5.0826	0.0110758	1.91946	8.2e-31	0.795683	0.787611
XLOC_001532	1	147545112	147546500	0	1	0	1	0	1	0	1	2.02881	0.559321	0	1	0	1	0	1	0	1	0	1	2.6637	6.5e-07	0	1	0	1	0	1	0	1	-4.45625	0.0371179
XLOC_001548	1	150719391	150721048	0	1	0	1	0	1	0	1	0	1	0	1	0	1	0.729707	0.648573	1.48146	0.0687796	-2.8725	0.00962413	-0.143076	1	0.295425	0.910556	6.03296	0.000144836	0	1	0.295394	0.977675	-3.24495	0.215853
XLOC_001555	1	152101037	152104629	5.18701	0.380546	-0.647637	1	4.98938	0.325215	1.02627	1	2.96526	0.000850939	1.93439	0.00677604	3.98653	1.31e-24	2.89235	0.0404017	3.83666	2.62e-09	3.27244	8.84e-06	1.02118	0.617641	4.70527	5.69e-16	0.947132	0.175926	2.99913	0.0815097	3.98798	3.21e-12	0.69504	0.687076
XLOC_001570	1	153655441	153657840	0	1	0	1	-2.09582	0.77287	0	1	-5.35094	0.00114697	-3.52059	0.14326	-3.83355	0.132813	0	1	-0.805447	0.664991	-4.65767	0.0315277	2.3684	0.42522	4.37947	0.0378218	-3.6085	0.136248	-2.69681	0.316047	2.89792	0.243603	-2.3723	0.417853
XLOC_001574	1	154152555	154153265	0	1	0	1	-4.1187	0.459674	0	1	0	1	-5.01922	0.00642886	0	1	0	1	-2.35447	0.410869	0	1	-2.27759	0.45134	-2.13927	0.505539	-4.29811	0.0480947	-1.53078	0.539802	0	1	-2.3723	0.417853
XLOC_001637	1	163446325	163447081	-3.52492	0.647172	0	1	-4.11934	0.447799	-2.94632	0.695624	0	1	0	1	0	1	0	1	2.29442	0.418746	-4.84064	0.0158573	2.3684	0.42522	0	1	1.16331	0.391334	-4.12554	0.0557301	0.140335	1	0	1
XLOC_001652	1	165482074	165486194	0	1	2.60777	0.732041	0	1	0	1	2.02881	0.559321	0.86557	0.489771	-2.11015	0.512303	-0.955837	0.00026259	-2.35945	0.148704	0	1	0.120565	0.738406	0	1	-4.29575	0.0481453	0	1	0	1	-6.10221	6.85e-22
XLOC_001687	1	169188875	169192064	-8.02048	0.149387	-2.41871	0.712751	1.0201	1	4.42652	0.310417	0.348661	0.620901	0.107384	0.980807	1.63265	2.43e-05	0.736708	0.183314	0.484863	0.201722	2.78851	4.82e-13	0.921517	0.0203392	2.51165	3.8e-12	-0.870341	0.00413527	-1.40687	0.13988	-0.675013	0.158619	0.725993	0.0248764
XLOC_001948	1	194335307	194335843	0	1	0	1	0	1	0	1	0	1	0	1	0	1	0	1	0	1	3.93043	0.0706419	0	1	0	1	0	1	0	1	3.79787	0.0788351	-5.73515	0.00985678
XLOC_002247	1	217634292	217634526	2.60271	0.758589	1.64895	0.873379	-2.91693	0.633582	-1.24861	1	0	1	-4.06308	0.0645454	-1.68019	0.00038885	0	1	0	1	0.03715	1	-0.21918	0.91918	3.40153	0.16188	0	1	2.05418	0.555324	-0.725398	0.0595234	-6.08465	0.000191313
XLOC_002369	1	227633044	227633411	3.58066	0.31424	0	1	2.09186	0.590172	2.53137	0.695624	0	1	0	1	-0.362339	0.872232	0	1	0	1	0	1	0	1	0	1	-2.31347	0.00850663	0	1	-2.05068	2.93e-06	0	1
XLOC_002406	1	230536284	230537256	0	1	6.33787	0.26198	-4.36864	0.426961	0.00399321	1	0	1	0	1	2.60583	0.330944	0	1	2.29891	0.418746	-0.986003	0.718527	0	1	4.3648	0.0385447	0	1	-5.08435	0.0110758	0	1	2.26978	0.450527
XLOC_002407	1	230537326	230539726	8.05268	0.191625	7.37874	0.053288	0	1	1.20134	0.957368	0.322044	0.993968	-0.619391	0.910681	1.15919	0.244345	2.49092	0.0983797	-0.693404	0.678445	5.96918	8.71e-05	-0.752111	0.896172	6.8232	7.46e-07	0.197816	1	-0.195353	1	0.143191	1	2.06729	0.253243
XLOC_002410	1	231125696	231126197	0	1	0	1	0	1	0	1	0	1	2.9012	0.337831	3.49203	0.14308	0	1	-4.6681	0.0186135	-2.98321	0.278284	0	1	-0.408614	1	0	1	-3.5812	0.127354	0	1	2.26729	0.450527
XLOC_003016	1	277964426	277965813	0	1	0	1	0	1	0	1	0	1	0	1	0	1	0	1	0	1	0	1	0	1	0	1	0	1	0	1	4.34764	0.027619	0	1
XLOC_003130	1	285488512	285489110	2.60271	0.758589	-6.39207	0.231404	0	1	0	1	0	1	0	1	2.58156	0.330944	-2.51817	0.357039	-6.03428	0.000176578	0	1	0	1	-3.49023	0.190651	0	1	-3.58148	0.127354	0	1	0	1
XLOC_003203	1	289549779	289550391	0	1	2.60777	0.732041	0	1	0	1	0	1	-2.64113	0.337831	0	1	0	1	-1.00222	0.540263	5.09743	0.0039444	0	1	-2.14073	0.505539	-1.02998	0.462404	3.76476	0.161973	0.963732	0.401418	0.72298	0.886271
XLOC_003229	1	291596022	291596890	0	1	4.82849	0.408728	0	1	8.01592	0.132853	0.0979136	1	5.06171	0.0227537	0.55993	0.932295	3.89205	0.11101	1.73283	0.143566	0.987813	0.524216	-0.752111	0.896172	-0.987825	0.631063	-0.169885	1	-0.592934	0.785648	-4.59109	0.052202	1.64029	0.433579
XLOC_003898	1	24419611	24420972	0	1	-1.76036	0.930723	0	1	2.53013	0.695624	3.73787	0.15651	5.19396	0.010614	1.1119	0.512303	0	1	-0.429012	0.949856	-3.50768	0.166449	3.22136	0.212725	0	1	0.186327	1	3.38318	0.239394	4.34764	0.027619	3.11049	0.252684
XLOC_004134	1	44356127	44357345	0	1	7.3805	0.192617	0	1	0	1	1.15307	0.19192	-1.34436	0.409003	-0.948915	0.466972	2.15999	0.491072	0.985369	0.240227	0	1	0.632884	0.896172	2.7872	0.0197192	0.839432	0.478319	3.36628	0.0119083	3.79771	0.0788351	3.05625	0.0429078
XLOC_004218	1	52201433	52202211	0	1	-2.26231	0.764007	0	1	0	1	0	1	0	1	0	1	0	1	3.6733	0.121513	5.09876	0.00448934	0	1	0	1	0	1	0	1	0	1	0	1
XLOC_004257	1	55175833	55177262	6.84579	0.250042	3.02004	0.650146	0	1	0.473289	1	1.75811	0.315773	-3.52059	0.14326	0.900669	0.613645	-0.427724	0.954049	0.257987	1	-2.15539	0.478776	0	1	3.41849	0.160814	4.95433	0.0125476	1.47143	0.304683	-1.86055	0.256912	0.991507	0.502408
XLOC_004579	1	87173088	87176388	-3.808	0.597771	-3.36851	0.472716	4.8451	0.295268	4.57173	0.397836	-0.669525	0.619531	-0.80415	0.347139	-0.374814	0.653803	-0.266069	0.778419	0.122657	1	-0.932339	0.0941059	0.580597	0.512571	0.0647485	1	-1.95581	6.32e-05	-2.39125	1.1e-07	-0.67118	0.121115	-2.45225	2.89e-07
XLOC_004603	1	90181042	90181877	0	1	0	1	0	1	0	1	0	1	2.08197	0.54611	0	1	0	1	5.00805	0.00873997	0	1	0	1	-2.96764	0.307226	2.40997	0.383817	2.87035	0.351527	4.34764	0.027619	0	1
XLOC_004673	1	102616942	102619964	1.20139	1	-2.01011	0.81473	0.355459	1	0	1	-0.973161	0.234316	0.234026	0.958839	-0.90115	0.0287114	-0.102004	0.758698	0	1	0	1	-0.40988	0.273756	0	1	-2.17328	0.00571488	-3.58092	0.127354	0.127142	0.988644	-5.5399	2.83e-10
XLOC_004805	1	127862311	127869118	0	1	0	1	0	1	-5.65954	0.311933	3.73787	0.15651	0	1	4.75289	2.87e-09	-2.51828	0.357039	2.34477	3.7e-39	0.367658	0.180912	4.91372	0.00805918	1.19153	3.09e-12	0	1	2.05418	0.555324	1.747	3.22e-27	2.26978	0.450527
XLOC_004853	1	138707130	138711128	2.38227	0.797983	0.577868	1	-4.84416	0.323234	-2.32203	0.802861	0.608435	0.663036	-0.00629744	1	0.411419	0.744278	-1.36166	0.0222239	0.107285	1	-0.905953	0.0903677	0.0302061	1	-1.29466	0.102288	0.45064	0.650883	1.50556	0.0190769	-0.100684	1	-0.390239	0.654959
XLOC_004859	1	140241181	140241841	1.65775	1	-7.50528	0.199082	0	1	3.43995	0.593631	4.03374	0.10747	0.0934656	1	0.94991	0.611169	1.90397	0.141265	0.987686	0.26294	-0.882397	0.313731	2.42738	0.0467548	-0.414901	0.845344	-1.71647	0.136248	0.870994	0.553775	-0.683308	0.602329	-1.16766	0.269323
XLOC_004911	1	150770982	150771438	0	1	0	1	0	1	0	1	0	1	0	1	-2.11015	0.512303	-0.360257	1	-1.00686	0.635163	-5.52135	0.00179495	-1.11809	0.538417	-4.17252	0.0782463	-2.24175	0.43833	0	1	-4.7605	0.0344624	-3.2214	0.216449
XLOC_004915	1	151514568	151515438	-3.03929	0.736983	0.504218	1	-4.92938	0.339488	-2.17559	0.80551	-1.2127	0.461395	-3.79058	0.00282164	0	1	0	1	0	1	0	1	0	1	0	1	-0.640149	0.69814	0	1	0	1	-0.110667	1
XLOC_004917	1	152101037	152104629	5.18701	0.380546	-0.647637	1	4.98938	0.325215	1.02627	1	2.96526	0.000850939	1.93439	0.00677604	3.98653	1.31e-24	2.89235	0.0404017	3.83666	2.62e-09	3.27244	8.84e-06	1.02118	0.617641	4.70527	5.69e-16	0.947132	0.175926	2.99913	0.0815097	3.98798	3.21e-12	0.69504	0.687076
XLOC_004971	1	160012992	160013213	3.45431	0.646326	-1.60255	0.966706	0.441342	1	0.696701	1	1.83363	0.135046	0.684477	0.515106	0.424113	0.840843	1.38015	0.562048	-0.96429	0.27659	-0.411106	0.719533	0.0906194	1	-0.922566	0.537188	-2.47043	0.000174619	-0.165963	1	0.889283	0.386276	1.12205	0.334089
XLOC_005210	1	186515239	186520226	4.5791	0.404811	2.11765	0.772497	-1.82837	0.683693	4.05885	0.174913	-0.479606	0.407001	-1.98857	1.22e-12	-1.61046	7.28e-07	-0.779276	0.000578679	-0.177685	0.821715	-0.634491	0.431581	0.347522	0.543118	-0.842748	0.0065465	-2.94377	6.8e-17	-2.98128	1.15e-31	-0.612738	0.00329451	-2.7545	2e-27
XLOC_005545	1	213070534	213071016	0	1	0	1	-3.8174	0.498126	0	1	0.109396	1	0	1	1.3582	0.587108	-1.22846	0.645832	-2.09484	0.0559002	2.19511	0.0810807	-2.22248	0.186007	-2.20653	0.15645	0.843728	0.537723	4.31613	0.0766897	0	1	-4.47512	0.0410266
XLOC_005697	1	227651228	227652051	1.72888	0.0222069	1.37945	0.363935	1.1853	0.149778	3.3073	5.96e-07	-0.729538	0.00345767	0.230242	0.299213	-0.893088	2.89e-07	-1.50752	2.24e-44	-2.11083	8.04e-26	0.866053	3.53e-06	-2.56277	6.05e-39	-1.13058	7.14e-07	-1.48784	8.97e-51	-0.61765	0.0385425	-1.73277	1.86e-30	-0.571092	0.00288892
XLOC_005784	1	232875258	232877366	-9.85226	0.0285813	1.18642	1	8.49921	0.0744918	3.93796	0.483641	2.50615	0.0744841	1.67405	0.282114	1.79035	0.0214522	-0.647047	0.710942	-0.354526	0.904582	-0.293713	0.802045	-0.242543	1	1.92413	0.100281	0.978268	0.25136	1.09925	0.333857	-0.818299	0.521281	-0.253006	0.974541
XLOC_005886	1	241027157	241027526	2.60271	0.758589	7.80663	0.030186	0	1	0	1	2.83903	0.35457	3.8028	0.149193	6.26614	2.48e-05	3.89373	0.11101	4.36399	0.0391783	4.32232	0.0344071	-0.428006	1	4.66393	0.0186145	0.720095	0.797332	2.0507	0.555324	5.31159	0.00326059	5.95118	0.00156861
XLOC_005977	1	249267654	249270993	-4.69008	0.468174	-1.4144	0.97444	-0.78138	1	2.46193	0.774718	-2.14714	0.0101725	0.253714	0.928281	-1.72695	3.03e-05	-2.51111	0.00362865	-1.65641	0.000112502	0.620138	0.478776	0.861525	0.45134	-1.37616	0.000457755	-1.69056	3.26e-06	-0.981351	0.12625	-0.876885	0.00416023	-3.06738	5.52e-08
XLOC_005994	1	250185941	250239235	0.833521	1	-1.06604	0.861718	-4.7301	0.188386	1.04148	0.751912	-1.31543	5.18e-19	0.0675652	0.907578	-2.32996	7.61e-24	-0.559189	0.0161696	-0.879303	4.64e-13	0.45473	0.000301713	-1.13374	2.28e-35	-1.57101	6.66e-26	-1.63166	3.18e-21	-1.06646	5.39e-21	-1.40228	3.92e-14	-0.468948	0.0172884
XLOC_006072	1	257128434	257129102	0	1	0	1	0	1	-2.17559	0.80551	4.9916	0.015234	0	1	5.75785	0.0035654	5.00707	0.0123207	3.14186	0.22116	2.52167	0.345666	-3.12086	0.244513	0.452193	0.999836	-1.19937	0.611544	0	1	3.79787	0.0788351	3.63763	0.150233
XLOC_006314	1	275743526	275750277	5.13336	0.344422	6.08107	0.280312	-3.81759	0.498126	0	1	2.02382	0.0114011	-2.64113	0.337831	3.98077	0.0699506	0	1	0	1	-2.02417	0.00196767	0.655041	0.135095	-1.31199	0.13788	-1.02052	0.408679	0.716159	0.504375	0	1	-1.40572	0.0400912
XLOC_006443	1	284543918	284544713	1.95067	0.919603	-1.84684	0.765018	4.24029	0.364772	0.92625	1	-0.0343017	1	0.125291	0.965663	0.680837	0.415002	0.780571	0.0523112	-0.595729	0.293041	1.00489	0.00927087	-0.0948378	1	-0.35388	0.662579	-0.196148	0.84147	0.0124192	1	-0.813884	0.373189	0.340466	0.653981
XLOC_006819	1	129881	135816	-0.174167	1	0.376116	1	-6.53426	0.189104	5.0307	0.349399	0	1	0.115691	0.757986	4.19483	1.27e-05	0.170047	1	0.878521	0.317524	-0.179538	0.402212	0.0908044	1	0.479934	0.0737449	-0.0925974	0.745483	2.86394	0.351527	0	1	2.26978	0.450527
XLOC_006824	1	503118	504632	-2.2008	0.838954	0	1	0	1	-2.12676	0.80551	-2.29225	0.0804223	-1.16182	0.600037	-3.45337	0.200062	0.130699	1	-0.572845	0.894508	0.366932	1	0.633384	0.896172	-0.685051	0.762348	-0.725093	0.778571	-0.929861	0.440986	1.23409	0.0940314	-3.22898	0.00253214
XLOC_006843	1	6422792	6424041	3.55268	0.696172	6.21518	0.270921	0	1	-2.17559	0.80551	3.36282	0.237995	0.259171	1	4.95299	0.00788099	-0.285117	0.487517	1.03487	0.410869	0	1	-3.12086	0.244513	0	1	-1.49708	0.32067	1.696	0.225041	1.09038	0.479762	1.34791	0.440488
XLOC_006844	1	6631402	6631786	0	1	0	1	0	1	0	1	0	1	6.03793	0.000311894	2.60583	0.330944	0.30257	0.214067	0	1	0	1	0	1	0	1	-3.60682	0.136248	0	1	0	1	0	1
XLOC_006852	1	10142836	10147558	0.412714	1	-0.631774	1	1.50131	0.86619	-0.493044	1	-0.543917	0.699535	2.90033	0.337831	2.48985	8.98e-06	-2.51817	0.357039	2.53008	2.03e-12	1.80835	2.71e-05	5.0994	0.0326202	1.93282	0.206189	0.925722	0.358122	1.2316	0.000147543	1.7482	0.00032334	0.173257	0.938845
XLOC_006855	1	11297105	11297370	-0.331651	1	2.22202	0.764007	2.04688	0.798185	0	1	-0.87506	0.0973425	-0.0417316	1	0	1	-0.127106	0.976731	0.0755002	1	-3.89013	0.10382	0.392676	0.760608	2.55634	0.355292	-0.373159	0.597047	2.05418	0.555324	-2.76481	0.383059	-5.55391	0.00180109
XLOC_006861	1	12792558	12794089	1.88589	0.858332	3.88731	0.360957	1.90109	0.820055	2.02839	0.765692	0.791231	0.556921	0.569679	0.54611	-0.405424	0.817638	0.710596	0.175769	1.76687	0.0048442	0.451607	0.562673	2.13482	0.0842573	-0.324185	0.86922	-0.273161	0.824402	-0.0320973	1	0.411716	0.711613	-1.2419	0.117437
XLOC_006872	1	15721771	15722371	3.503	0.609898	-3.62166	0.492988	-3.72286	0.465673	0.768372	1	2.84514	0.35457	-0.200758	0.808602	-1.5225	0.0163768	-3.38637	0.161071	1.33111	0.553403	-3.5087	0.166449	0	1	0.27159	0.511357	-0.789829	0.095937	-0.111372	1	-0.715981	0.413039	0.290821	0.89542
XLOC_006874	1	17245999	17248470	0	1	2.22202	0.764007	0	1	2.82181	0.71856	-0.709122	0.915847	0.0379562	1	-2.11151	0.512303	2.15999	0.491072	-0.074224	1	-2.88623	0.0319417	0.652938	0.0622122	0.0928684	1	1.02561	0.721811	-0.738777	0.806655	-3.27558	0.264027	-7.7386	1.53e-10
XLOC_006876	1	17936214	17937599	1.61066	0.950299	2.37008	0.783129	-1.21846	1	-3.5383	0.601481	-2.74112	0.29436	-0.885163	0.556965	0.367238	0.681746	2.98958	0.289966	-2.13042	0.21546	-4.44229	0.0396826	3.22136	0.212725	2.53778	0.355292	0.227842	0.660258	-2.69712	0.316047	0.287759	0.798133	0	1
XLOC_006884	1	20394771	20395256	0	1	3.53369	0.575858	0	1	0	1	0	1	0	1	0	1	0.124938	1	-2.34219	0.410869	0	1	0	1	0	1	-2.49783	3.75e-07	0	1	0	1	0	1
XLOC_006890	1	22030850	22032376	9.68247	0.0381898	5.08241	0.301408	7.79499	0.0609917	7.98919	0.117946	4.84008	0.0250168	4.10351	0.105223	5.96775	0.000290645	4.56937	3.79e-06	5.01118	0.00805603	4.32081	0.0344294	4.14187	0.0603099	6.73077	2.98e-06	6.22015	8.37e-05	6.07251	0.000809283	5.71776	0.000221165	2.26729	0.450527
XLOC_006892	1	24604025	24604635	0	1	0	1	-6.97066	0.185469	-2.17559	0.80551	4.68071	0.032633	0	1	-0.896211	0.673638	0	1	-0.260416	1	-0.539166	0.540042	0	1	-0.206289	1	0	1	-0.760644	0.751778	-0.333915	0.907882	1.75525	0.249317
XLOC_006902	1	29639518	29640432	0	1	4.22218	0.471935	0	1	-0.483766	1	5.81651	0.000975317	-2.64113	0.337831	3.17717	0.000458304	-0.933543	0.0645852	-3.19952	0.206478	-1.66755	0.379826	0.0906194	1	1.21156	0.46987	-3.60766	0.136248	4.87974	0.0309265	2.43948	0.0260492	-4.43019	0.0541243
XLOC_006907	1	31288366	31290085	-3.52495	0.628459	-2.29608	0.764007	-5.49891	0.244582	2.53137	0.695624	-2.69161	0.00162786	0	1	0.568683	0.50765	0	1	0	1	-3.8882	0.10382	2.3684	0.42522	0.179186	0.984837	0.51846	0.377313	0	1	-1.9647	0.580483	0	1
XLOC_006911	1	31601476	31603726	6.09443	0.243777	0	1	-0.706798	1	7.69025	0.129898	-4.56979	0.0162076	-1.86288	0.266217	-0.160392	1	-2.32897	0.00014356	1.34431	0.138313	0.814033	0.678581	-2.27778	0.45134	-2.46453	0.000119107	-1.74886	0.0632968	-5.16826	9.62e-08	0.780781	0.339147	-6.33964	4.12e-05
XLOC_006912	1	31604719	31607135	8.58921	0.153776	2.60777	0.732041	-2.91631	0.633582	0.355781	1	0	1	-0.559183	0.993991	-2.5108	0.0991208	-3.20445	1.12e-06	-0.473479	0.825845	2.52167	0.345666	0	1	-0.800736	0.368651	-5.83101	0.000469818	-3.24876	0.0245432	-0.290617	0.831141	-5.90807	0.00041601
XLOC_006914	1	32514365	32515039	2.60271	0.758589	2.22202	0.764007	-2.09628	0.77287	0	1	-0.712531	0.915847	-0.558245	0.993991	-1.23161	0.602145	-1.22638	0.645832	-0.888286	0.507164	0	1	-1.38728	0.006934	0	1	2.50498	0.105071	2.05418	0.555324	-3.9548	0.131654	-6.40742	2.62e-05
XLOC_006939	1	41791004	41791259	0	1	0	1	0	1	-2.96255	0.648202	0	1	-1.18731	0.0467852	0	1	0	1	2.29891	0.418746	0	1	0	1	-0.219162	0.997374	0	1	-1.46606	0.0726281	0	1	0.58559	0.688075
XLOC_006942	1	42978291	42980617	-3.01137	0.738868	2.26044	0.777792	-0.40047	1	8.19344	0.108085	2.84208	0.35457	1.36502	0.277654	-0.579197	0.822582	1.15769	0.00277788	-1.23326	0.41037	-3.5087	0.166449	0.101032	1	0.604011	0.539141	-2.24175	0.43833	-4.51915	0.0256981	0.592825	0.419355	-1.49104	0.513338
XLOC_006945	1	43338010	43340208	9.04142	0.00142757	7.09385	0.154106	11.3001	0.00102015	8.56346	0.0772642	5.81651	0.000975317	2.08197	0.54611	6.07358	0.000123723	6.39497	2.26e-05	0	1	6.07567	3.77e-05	3.75373	0.11152	3.93472	0.0792733	6.05826	5.6e-16	2.87035	0.351527	2.89801	0.243603	0	1
XLOC_006969	1	52418056	52418914	0	1	3.24511	0.650146	-5.43272	0.175438	-2.97913	0.695624	2.02881	0.559321	-2.39308	0.000620104	-1.82856	3.22e-05	-1.95256	4.16e-12	0.89735	0.534668	0.629663	0.658381	-1.17099	0.175303	-2.12053	3.77e-12	-1.05529	0.075051	-4.51504	1.22e-20	-0.246986	0.988106	-2.43324	0.000134279
XLOC_006970	1	52419130	52420235	0	1	-6.49226	0.0685904	4.02966	0.288001	-3.5383	0.601481	1.54285	0.420277	-1.26726	0.0917797	-0.245386	0.79206	-0.417782	0.222756	0.668035	0.566912	0	1	0.363418	0.740567	-1.07606	0.000240075	-1.71347	3.22e-05	-3.48413	4.53e-19	0.26542	0.815854	-2.63485	1.4e-10
XLOC_006971	1	52420689	52421043	-3.95267	0.584503	-5.65129	0.287924	-0.590948	1	0	1	-0.709351	0.915847	-0.686966	0.497175	0.141388	0.998232	-0.759518	0.053822	1.03352	0.377485	-1.15992	0.162717	-0.872339	0.343983	-1.65801	4.38e-06	-0.519445	0.613103	-2.70105	1.92e-13	-1.93347	0.0157413	-3.88232	1.13e-15
XLOC_006972	1	52421189	52421730	-3.95267	0.584503	-1.89127	0.699795	1.85373	0.247708	-0.447762	1	-4.8794	0.00628465	0.102233	1	-1.77533	3.45e-09	-0.690038	0.0112124	-0.548635	0.610367	-2.5292	0.000197015	-0.403887	0.560062	-1.01331	1.18e-05	-0.373409	0.431165	-3.31537	1.29e-41	-1.38944	0.0190264	-2.85483	2.24e-17
XLOC_006975	1	53287748	53288442	0	1	0	1	0	1	0	1	0	1	0	1	0	1	0	1	0	1	0	1	0	1	0	1	1.35363	0.00376802	0	1	0	1	0	1
XLOC_006978	1	53563213	53564532	0	1	0	1	0	1	0	1	0	1	0.260068	1	0	1	-1.29516	0.00288546	0	1	0	1	0	1	0	1	0	1	0	1	0	1	0	1
XLOC_006981	1	54140975	54143100	9.59411	0.0323825	2.60777	0.732041	4.88492	0.263439	0	1	-1.97406	0.0822777	0	1	3.46971	0.145097	0	1	0	1	-2.34422	5.72e-05	0	1	0	1	-3.40488	1.5e-15	0	1	-2.76836	0.383059	0	1
XLOC_006982	1	54148166	54153476	0.779512	1	-0.207435	1	0.39409	1	0	1	-1.58544	0.0381858	0	1	0.727834	0.513207	-5.09165	0.00539935	1.77607	0.0911689	-3.03455	2.71e-13	-2.27759	0.45134	-0.151891	1	-3.94576	1.77e-47	-2.4687	0.159126	-2.76836	0.383059	1.10642	0.579616
XLOC_006983	1	54154379	54155312	9.04798	0.122974	0	1	9.8769	0.0322352	0	1	-1.60029	0.483156	0	1	0	1	-4.31588	0.0383132	0	1	-3.06162	0.00283971	0	1	0	1	-4.03644	2.36e-06	0	1	0	1	0	1
XLOC_006985	1	54513665	54513873	0	1	0	1	0.42033	1	0	1	2.02881	0.559321	-1.03458	0.611195	-0.351787	1	0.995205	0.73611	-3.18804	0.20681	0.408032	1	-1.05069	0.51132	-4.63268	0.0441902	0.194173	1	-1.52702	0.539802	0	1	1.00219	0.530168
XLOC_006994	1	56509282	56511115	-6.57076	0.236567	0	1	0	1	2.53013	0.695624	-0.0723942	1	-2.64116	0.337831	3.98077	0.0699506	0.221183	1	1.35086	0.25337	2.52347	0.345666	0.0196599	1	0	1	1.10643	0.553285	2.0095	0.267471	1.65464	0.183277	-2.74979	0.00232604
XLOC_007000	1	58694025	58694243	7.59167	0.225003	0	1	0	1	0	1	0	1	3.42072	0.224293	0	1	3.5035	3.67e-11	0	1	0	1	0	1	0	1	0	1	0	1	0	1	0	1
XLOC_007005	1	60808417	60809256	-2.15896	0.838954	0	1	0	1	0	1	2.03199	0.559321	-0.558221	0.993991	0	1	-0.975016	0.176845	0	1	-2.98537	0.278284	-0.557828	0.602506	0	1	0	1	0	1	-2.76481	0.383059	-5.40703	0.00468757
XLOC_007006	1	60811197	60812037	-2.15896	0.838954	0	1	10.0771	0.0206589	2.53013	0.695624	0	1	3.80126	0.149193	0	1	-0.622691	0.357039	0	1	0	1	1.03051	0.000465434	0	1	0	1	0	1	0	1	-6.61192	5.92e-06
XLOC_007007	1	60813037	60813862	-5.88563	0.369247	0	1	0	1	0	1	0	1	3.41909	0.224293	0	1	-1.70725	0.0322135	0	1	0	1	-0.547683	0.509149	0	1	0	1	0	1	0	1	-2.3723	0.417853
XLOC_007015	1	63909377	63911016	6.21809	0.239985	-1.3978	1	-0.263107	1	3.7082	0.555987	3.74071	0.15651	-0.452236	0.944596	5.62427	0.00294069	0.0801784	1	1.87637	0.0666284	-0.698951	0.529255	1.79305	0.243836	0.309088	0.969642	1.30387	0.253398	0.188584	1	3.686	3.85e-06	-1.35635	0.336147
XLOC_007028	1	72227438	72228436	7.46037	0.228025	6.52372	0.143533	10.8267	0.00746938	1.23969	0.957368	0.587989	0.678953	-2.64116	0.337831	-0.5022	0.845708	-3.92484	0.0764474	-2.77727	0.000177711	-0.211132	1	-1.40158	0.267678	1.80964	0.0278788	-5.11109	0.00645452	-3.02938	0.0482122	-1.5299	0.176822	2.90927	0.0481681
XLOC_007033	1	74152435	74154081	10.4666	0.00739919	3.53369	0.575858	5.66216	0.126408	-2.12676	0.80551	0	1	0	1	-0.0416081	1	-2.95856	1.67e-07	0	1	0	1	-0.0755752	1	0	1	-6.16728	6.64e-05	-1.34049	0.259149	0	1	-5.98397	0.000529354
XLOC_007034	1	74154226	74155713	1.95793	0.730086	6.36114	0.134251	0.42033	1	0	1	0	1	0	1	-1.9498	0.00542052	-5.33805	2.52e-08	0	1	0	1	-0.752652	0.896172	0	1	-5.83384	0.000622247	-2.78747	0.0153229	0	1	-2.50088	0.111347
XLOC_007038	1	76152181	76153221	0	1	0	1	-8.5853	0.103279	0	1	-2.74135	0.29436	-0.464086	0.70687	-0.904683	0.362128	-3.12187	0.0467558	-1.56803	0.344519	-4.08869	5.9e-05	-0.814108	0.83401	0.209874	0.981746	-1.84383	0.171089	-1.82249	0.00213565	0.492399	0.756202	-1.76723	0.118976
XLOC_007069	1	84692193	84692940	0	1	0	1	3.87932	0.410936	2.53013	0.695624	-2.74112	0.29436	4.74907	0.0306153	0	1	-0.150795	0.961246	1.16136	0.507164	0	1	3.22118	0.212725	2.70823	0.00864415	2.40997	0.383817	0	1	-2.76481	0.383059	-2.3723	0.417853
XLOC_007074	1	86985725	86987011	0	1	0	1	0	1	0	1	-0.0335358	1	0.456812	0.87974	-2.14146	0.146498	-5.72888	0.00598575	-2.21598	0.0131744	-4.84064	0.0158573	0	1	-5.69954	0.00614387	-2.81044	7.44e-18	-7.10956	1.79e-08	-3.55678	0.00151295	-5.43324	0.00280738
XLOC_007075	1	88502233	88503003	0	1	0	1	0	1	0	1	3.35693	0.237995	2.9012	0.337831	0	1	1.37517	0.0134752	0	1	0	1	1.05152	0.0845523	0	1	0	1	-2.69712	0.316047	0	1	-5.96907	0.00149926
XLOC_007080	1	90162373	90164200	-3.03929	0.736983	-2.74501	0.705536	1.37014	0.920749	5.13264	0.382271	0.411328	0.705091	1.32776	0.0979913	-0.587013	0.491919	-3.92455	0.0764474	0.389863	0.64592	-5.62733	0.00145078	3.22118	0.212725	-0.0584441	1	3.06719	7.7e-09	3.44218	0.00812251	1.11101	0.367202	3.04454	0.0370794
XLOC_007081	1	90300008	90301626	0	1	0	1	3.67781	0.448583	0	1	2.84514	0.35457	0	1	5.14105	0.00711842	0.989826	0.73611	2.9542	0.000133136	-0.37957	0.9123	4.14171	0.0603099	6.00992	9.18e-10	0	1	0	1	3.56465	0.00747395	0	1
XLOC_007082	1	90311065	90312494	-8.15165	0.172577	-3.56619	0.514552	-7.33485	0.166761	2.29822	0.253107	4.0425	0.10699	2.08197	0.54611	1.84942	0.0912707	2.63588	0.0801174	1.3621	0.0119195	0.650394	0.703832	0.680615	0.675175	2.81338	2.19e-10	-3.60766	0.136248	-5.08367	0.00552098	2.46771	3.09e-05	0	1
XLOC_007083	1	90774584	90774862	2.22014	0.838954	0	1	-2.09582	0.77287	7.21945	0.163244	-0.690423	0.397162	-3.0017	0.0001167	0	1	-1.55122	0.00419331	-0.386643	0.799749	-2.98537	0.278284	0.203286	1	1.27776	0.630707	-2.33178	1.42e-05	3.38912	0.239394	1.83301	0.38294	-2.0016	0.169555
XLOC_007098	1	99814313	99816611	0	1	0	1	0	1	0	1	0	1	0	1	2.58156	0.330944	-1.7079	0.000688204	0	1	0	1	-0.752285	0.896172	2.55634	0.355292	0	1	0	1	-1.9647	0.580483	0	1
XLOC_007116	1	107798763	107799280	-1.03108	1	7.0297	0.180254	-1.07645	0.779167	1.27424	1	0.0758304	1	-0.664343	0.831458	-1.89343	2.78e-07	-0.937206	0.7103	-3.71525	0.109594	-1.36833	0.507484	0.693444	0.293138	-0.754742	0.0134003	-0.728962	0.776251	-1.91408	0.0151817	-5.64968	0.00302856	-1.96343	0.0247694
XLOC_007119	1	108944067	108944506	2.4018	0.775428	0	1	0	1	0	1	0	1	0	1	0	1	0	1	0	1	0	1	0	1	0	1	0	1	-3.5812	0.127354	-1.8674	0.00494102	0	1
XLOC_007121	1	109503265	109503735	0	1	2.22202	0.764007	1.26068	0.997659	0	1	0.615818	0.915847	-0.559159	0.993991	-2.01472	0.258189	4.6513	0.052288	0	1	0.666145	0.489641	-0.242573	1	1.73914	0.00714757	-2.85125	0.0397326	-1.52702	0.539802	3.68839	4.44e-07	0.738183	0.882258
XLOC_007124	1	113076378	113076929	0	1	0	1	0	1	-0.137424	1	0	1	2.08291	0.54611	0	1	-0.225464	0.946917	0	1	0	1	0	1	4.68045	0.0214951	0	1	0	1	-3.64827	0.189304	0	1
XLOC_007125	1	113158747	113158974	0	1	0	1	0	1	0	1	0	1	0	1	0	1	0	1	0	1	-2.15654	0.478776	1.04377	0.0295916	0	1	0	1	0	1	0	1	-5.12918	0.00945853
XLOC_007132	1	115923960	115924218	0	1	2.22202	0.764007	0	1	0	1	-0.784179	0.804613	-4.765	0.0256984	0	1	-3.00707	0.00374955	0.413706	0.895384	0	1	0.101032	1	0	1	-6.16835	6.71e-05	0	1	0	1	-3.24495	0.215853
XLOC_007135	1	116829749	116830019	3.503	0.609898	1.23762	1	-2.91693	0.633582	-2.94632	0.695624	-0.786798	0.804265	0	1	0	1	3.89373	0.11101	0	1	-2.15539	0.478776	0	1	0.436577	1	4.71912	4.11e-38	0	1	0	1	0	1
XLOC_007138	1	117358739	117360783	-2.2008	0.838954	2.60777	0.732041	3.83468	0.417812	1.3194	1	0.112385	1	-2.57107	0.000629303	-0.799083	0.0751565	-1.22864	0.00775408	-0.25999	0.790042	0.295668	0.701189	-0.759243	0.653855	0.0484479	1	-3.61586	3.34e-12	-2.21232	0.150651	-2.09099	0.000796065	-2.80725	0.135498
XLOC_007141	1	120043743	120044662	0	1	0	1	0	1	1.97944	0.85154	-2.74135	0.29436	0	1	0	1	-0.934542	0.72602	-1.16421	0.0643706	-0.0878061	1	-4.5906	0.022809	-0.42509	0.528655	-2.24175	0.43833	0	1	3.79771	0.0788351	0	1
XLOC_007143	1	120618809	120619900	-2.71216	0.832097	7.08773	0.178452	-4.47218	0.329067	6.79211	0.200679	-0.545589	0.349049	-0.950172	0.27539	-0.545998	0.376501	-1.32444	0.0361663	0.324965	0.65472	-2.12919	0.0103661	-1.66663	0.46774	-0.388266	0.525105	-0.809254	0.0828464	-2.72432	3.09e-08	0.942371	0.00327585	-3.04054	3.41e-09
XLOC_007153	1	123682597	123684126	-2.2008	0.838954	-2.26231	0.764007	-4.76613	0.377322	0	1	-4.87963	0.00678336	-5.42311	0.0012711	2.58156	0.330944	-4.68101	0.000145539	-1.43522	0.316242	-1.35833	0.204404	0	1	-4.82	0.0229846	-0.67425	0.890071	-3.60473	0.0166844	3.79771	0.0788351	-3.38944	0.025631
XLOC_007156	1	125180485	125182814	0	1	0	1	0	1	4.6367	0.392314	-2.74112	0.29436	4.56382	0.0439153	0	1	-1.07273	0.00011998	0	1	-2.15654	0.478776	0	1	-2.14073	0.505539	1.86392	3.46e-07	0	1	0	1	0	1
XLOC_007160	1	126713790	126714527	0	1	0	1	0	1	0	1	0	1	0	1	0	1	0	1	-1.03116	0.415917	-5.15492	0.00970459	0	1	-1.88366	0.336913	0	1	0	1	-0.803386	0.682149	0	1
XLOC_007163	1	126749814	126750230	0	1	1.23762	1	-2.91631	0.633582	0	1	1.38643	0.232805	-0.327159	0.849616	-1.53655	0.0686542	0.470391	0.627191	0	1	2.52347	0.345666	0.343121	0.7993	-2.13927	0.505539	-0.111779	1	-3.17431	0.00112854	-3.64827	0.189304	-1.74319	0.0556025
XLOC_007173	1	130954272	130957682	-4.42113	0.578942	4.63164	0.421602	0.801684	1	-7.7453	0.178823	0.62983	0.366713	-0.999269	0.269028	-1.01948	0.0496549	-1.02102	0.121887	0.150175	0.916413	0.181146	0.841702	-0.350479	0.798699	-1.62587	0.00126511	-1.12302	0.0980498	-1.45436	0.00711003	0.223159	0.699034	-2.28629	2.59e-06
XLOC_007174	1	130958579	130960548	0	1	3.53369	0.575858	0	1	2.53137	0.695624	-0.072623	1	-3.31596	0.00912242	0.171266	1	-1.11746	0.600726	1.49651	0.0594666	-1.69821	0.135812	0.797591	0.794149	0.756592	0.520443	0.581482	0.832669	-1.25868	0.555324	3.90129	2.37e-08	-0.53962	0.787803
XLOC_007179	1	132001693	132002777	-3.01137	0.738868	-2.94848	0.636652	3.95782	0.291349	-0.287902	1	-3.50965	0.00581413	-2.47174	0.0027371	-1.04703	0.158257	-3.18361	2.44e-06	0	1	0	1	-1.03424	0.381229	-2.96764	0.307226	-4.52776	4.91e-12	-4.1875	4.39e-13	0	1	-1.46468	0.157156
XLOC_007184	1	136096490	136096704	0	1	2.60777	0.732041	2.51615	0.633582	0	1	0	1	0	1	0	1	0	1	0	1	-2.98537	0.278284	0	1	2.53778	0.355292	-1.46907	1.92e-08	0	1	0	1	0	1
XLOC_007188	1	136862918	136863133	0	1	0	1	0	1	-2.17559	0.80551	2.03199	0.559321	2.90033	0.337831	4.04216	0.065967	1.95649	6.72e-05	0	1	-2.15539	0.478776	0	1	0	1	0	1	0	1	0	1	-4.45625	0.0371179
XLOC_007191	1	137723440	137724254	0	1	0	1	0	1	6.36061	0.226267	-4.56939	0.0162076	-2.19349	0.0902658	-3.25665	0.0120499	-3.16667	5.45e-05	-2.78186	4.84e-07	-2.31877	0.144885	-0.813911	0.750394	-2.20361	0.127455	-2.51051	0.0101041	-0.169503	1	-1.67796	0.178607	-3.08986	0.000707087
XLOC_007196	1	140610502	140614487	3.48896	0.151474	1.24721	1	1.98894	0.745948	3.63277	0.214608	-0.875706	0.22701	-1.75093	0.000104697	-1.29045	4.2e-08	-1.59708	2.07e-05	0.887104	0.00893451	-0.539149	0.371656	-0.125582	1	-0.900622	0.00948262	-0.721673	0.0568328	-2.94236	3.16e-32	0.29762	0.471093	-1.74908	8.3e-10
XLOC_007201	1	143533592	143535831	0	1	0	1	-2.91693	0.633582	0	1	0	1	-3.52064	0.14326	-3.83569	0.132813	4.19544	0.0672464	4.61363	0.0225956	0	1	-3.12086	0.244513	0.397042	1	1.43281	1.26e-05	2.0507	0.555324	0	1	2.26729	0.450527
XLOC_007203	1	143571567	143577764	0	1	0	1	0	1	0	1	2.02881	0.559321	2.08197	0.54611	4.68691	0.0182346	-1.22846	0.645832	0.593018	0.0282986	-1.18198	0.000303585	-0.11852	1	-1.05339	1.86e-05	-0.797751	0.00300649	2.87035	0.351527	0.0873636	0.853543	-6.48221	1.63e-05
XLOC_007204	1	143579194	143581416	0	1	-7.01124	0.22846	0	1	0	1	3.35988	0.237995	-3.52059	0.14326	2.58156	0.330944	2.15791	0.491072	1.37251	0.00791457	-1.35242	0.155544	-0.291109	1	-1.23474	0.00894869	-0.843792	0.10687	-0.745977	0.818993	0.296748	0.626467	-4.92365	0.0123876
XLOC_007205	1	143601218	143603425	0	1	0	1	0	1	0	1	0	1	2.08291	0.54611	0.49431	1	-1.11181	0.491072	0.0202398	1	-1.87289	0.11009	-0.505494	0.627687	-0.609296	0.472995	-1.31702	0.00154366	0	1	-0.0870249	1	-5.63669	0.00986191
XLOC_007207	1	144435344	144436471	1.42915	0.659187	-1.89807	0.809625	-0.338568	0.957842	5.28541	0.30142	-0.161314	0.690647	-0.550531	0.0466732	0.751537	0.000139823	-0.366497	0.172625	-2.15504	0.225922	0	1	-0.775239	0.0122196	1.00097	0.676258	-1.42512	0.00132078	-2.67566	2.43e-28	-1.30555	0.52711	-1.05189	1.03e-05
XLOC_007209	1	144599276	144600166	0	1	0	1	0	1	-4.14565	0.51476	2.02881	0.559321	0	1	2.49983	0.00911063	0	1	0.864193	8.44e-20	0.153155	0.364757	0	1	0.229858	0.34289	-0.670229	0.890071	-3.58092	0.127354	1.51774	8.53e-32	-2.38524	0.417853
XLOC_007210	1	144600284	144600570	0	1	0	1	0	1	0	1	2.02881	0.559321	0	1	2.8704	0.0664492	0	1	1.05714	1.29e-05	-0.496983	0.233751	0	1	0.0886687	1	0	1	0	1	2.04616	2.9e-06	-2.3723	0.417853
XLOC_007211	1	144608646	144610134	0	1	3.02004	0.650146	0	1	0	1	2.83903	0.35457	-2.64116	0.337831	3.83986	1.37e-06	-3.38647	0.161071	1.54627	7.31e-19	0.511544	0.0339055	0	1	1.04144	0.000273422	-2.24175	0.43833	-4.51915	0.0256981	2.80901	1.36e-19	0	1
XLOC_007212	1	144624124	144626403	-2.1238	0.851698	-1.66835	0.899837	0.131163	1	-2.12676	0.80551	1.04377	0.0337723	0.301899	0.775372	2.41324	4.6e-08	0	1	2.46936	7.46e-05	0.453348	0.514195	2.3684	0.42522	1.37937	0.0204652	-0.205192	0.901936	0.348052	0.716982	3.33578	0.000364045	0.842085	0.0856595
XLOC_007220	1	148767787	148769017	0	1	2.61573	0.751725	0	1	0	1	4.84008	0.0250168	1.92266	0.283206	0.519866	0.863305	0	1	0.95279	0.0350989	-0.218089	0.90067	0	1	1.65042	0.00681605	1.16089	0.37683	0.74196	0.819573	1.93089	0.00288702	4.58317	0.0398509
XLOC_007221	1	148769272	148770021	0	1	0	1	0	1	0	1	0	1	0	1	2.58156	0.330944	0	1	1.26411	0.0627448	-0.236975	0.995792	0	1	4.04146	1.95e-08	2.25182	0.175475	0	1	2.01568	0.0091822	0	1
XLOC_007228	1	149424889	149426582	-4.14624	0.44976	-2.08787	0.747312	-7.36382	0.165218	0	1	-0.439253	0.932634	-2.50742	0.000224805	-1.19088	0.433308	0	1	0	1	2.52347	0.345666	-0.990294	0.42522	0	1	-2.36455	0.0480938	-2.70695	0.00378047	-0.748295	0.83312	-2.34517	0.0486161
XLOC_007230	1	151006416	151006708	0	1	0	1	0	1	0	1	0	1	0	1	0	1	0	1	0.456496	0.440093	-7.60435	3.12e-11	0	1	-1.47994	0.022773	2.52816	0.000896341	0	1	-1.17383	0.00218186	-2.3723	0.417853
XLOC_007233	1	152703874	152704277	-3.95267	0.584503	0	1	0	1	0	1	0	1	-2.64116	0.337831	-2.9346	0.315842	0	1	0	1	0	1	0	1	0	1	5.32658	7.47e-56	0	1	0	1	0	1
XLOC_007242	1	156136292	156136548	-3.50363	0.647647	-4.25962	0.525777	0	1	0	1	-2.14596	0.246228	0	1	0	1	0	1	0.900477	0.53487	-2.88731	0.0426321	0	1	0	1	0	1	2.05418	0.555324	-1.30555	0.52711	-2.3723	0.417853
XLOC_007259	1	161902167	161902520	0	1	0	1	0	1	0	1	2.03199	0.559321	0	1	0	1	0	1	1.74739	0.0134107	0.751838	0.301948	0	1	0	1	-0.434152	0.535209	0	1	1.76571	0.106238	0	1
XLOC_007267	1	167542142	167542821	0	1	0	1	0	1	0	1	0	1	-1.56568	0.086185	-1.29672	0.0340565	-3.46998	1.35e-08	0.252051	0.842416	-1.18099	0.260878	0	1	-1.34785	0.00341286	0	1	0	1	0	1	0	1
XLOC_007274	1	169697789	169700177	0.34327	1	0.594095	1	-2.02197	0.77287	-1.82172	0.768838	0.114787	1	0.973869	0.111344	0.444106	0.390057	2.02684	0.115626	0.297604	0.505972	-1.08291	0.00304696	0.403981	0.531552	-0.251361	0.632131	-4.16269	4.48e-16	-2.21937	0.129514	1.03133	0.10323	-2.22771	0.017965
XLOC_007277	1	169993642	169996626	7.2304	0.243204	0	1	-2.09628	0.77287	0	1	1.29548	0.553199	1.67246	0.235501	0	1	0.395609	0.223366	1.32715	0.55456	-0.401429	0.872483	0	1	-4.63811	0.0441762	-2.2427	0.43833	1.2625	0.351527	-1.06656	0.671186	3.11049	0.252684
XLOC_007281	1	171243926	171245114	0	1	-4.00974	0.514552	0	1	-2.12676	0.80551	0.61853	0.915847	4.74907	0.0306153	0.854054	0.160677	-0.939517	0.723453	1.7889	0.0217973	0.751838	0.301948	-2.62266	0.098581	0.987259	0.0379104	-2.24175	0.43833	-2.69681	0.316047	-0.433092	0.838868	-0.538097	0.907804
XLOC_007282	1	172177091	172177763	0	1	2.60777	0.732041	0	1	0	1	0	1	0	1	3.28687	4.58e-09	2.98958	0.289966	3.96448	0.0011244	3.91743	6.95e-08	0	1	3.23898	3.03e-06	0	1	0	1	0	1	0	1
XLOC_007285	1	173605555	173611002	4.89848	0.416415	0	1	0	1	3.401	0.564683	0.413221	0.969855	-2.64116	0.337831	3.44762	0.146407	-1.63554	0.300197	0	1	0	1	0.441863	0.043499	4.32114	0.0407997	-2.82546	0.00784759	0	1	0	1	-8.81815	5.91e-22
XLOC_007286	1	173670290	173677401	9.03335	0.123825	10.7592	0.00055599	4.96295	0.285614	2.53137	0.695624	2.38029	0.109168	4.9123	0.0199131	4.84925	5.7e-19	1.05599	0.603624	10.2535	2.78e-58	2.95373	0.000188645	4.4473	0.0292765	7.53202	1.32e-27	3.84568	1.15e-05	0.689333	0.909938	5.31188	0.00134002	3.74872	0.0025095
XLOC_007287	1	173678383	173681015	-2.15896	0.838954	4.61094	0.458676	0	1	7.68873	0.154948	2.38646	0.100718	3.80126	0.149193	5.00815	2.73e-17	0	1	9.65385	1.64e-40	3.44123	0.00847044	2.3684	0.42522	5.82129	9.55e-18	0.196904	1	2.86394	0.351527	4.34786	0.027619	3.17741	0.0270879
XLOC_007288	1	173920964	173922070	7.25936	0.198269	6.82532	0.124302	-0.704154	1	0	1	0.838101	0.295678	-0.662399	0.758409	0	1	-3.06829	0.000597348	0	1	0	1	-3.68565	0.00121336	0	1	-2.63929	0.00337174	-2.50225	0.00452579	-0.595106	0.643341	-0.917936	0.236052
XLOC_007290	1	174572839	174575616	0	1	0	1	0	1	0	1	-2.74112	0.29436	2.90033	0.337831	-0.871805	0.798273	0	1	2.29442	0.418746	-4.4415	0.0408462	0.724823	0.00205155	-3.48776	0.190651	0	1	-2.69712	0.316047	-4.4274	0.0872892	-8.18624	4.06e-15
XLOC_007305	1	182288615	182289725	-7.95183	0.173958	0	1	-5.73939	0.274754	0	1	-2.84717	0.0687418	-0.559159	0.993991	-3.79186	0.0024796	0	1	-3.4834	0.00700957	2.52347	0.345666	0	1	-1.02257	0.505539	-4.76318	0.0198287	-3.60756	0.00126032	0	1	-0.127919	1
XLOC_007311	1	184644310	184645830	0.443752	1	-0.537285	1	0	1	0.426946	1	-0.709351	0.915847	4.35294	0.0771828	0	1	-1.33577	0.00487047	2.29891	0.418746	-4.19102	0.0674336	0	1	-0.932652	0.773033	-4.54612	0.0303765	0	1	0	1	-0.679663	0.871035
XLOC_007314	1	185426404	185428811	-5.19203	0.266188	-0.966583	1	-7.94592	0.116978	3.401	0.564683	0.523907	0.345318	0.041187	1	1.26908	0.0121588	-0.0558907	1	0.381974	0.469126	2.52347	0.345666	0.663999	0.414292	0.546386	0.241176	0.0981823	1	0.129945	1	-1.96094	0.580483	-0.0892513	1
XLOC_007317	1	185856898	185857336	0	1	0	1	0	1	0	1	0	1	0	1	0	1	0	1	0.329678	0.203171	0	1	0.34504	0.389898	0	1	0	1	0	1	0	1	-5.17834	1.66e-07
XLOC_007318	1	185857494	185857764	0	1	0	1	0	1	0	1	0	1	0	1	0	1	0	1	0.648408	0.254269	0	1	-0.237506	0.944307	0	1	0	1	0	1	0	1	-5.28897	0.00506178
XLOC_007319	1	186015991	186016920	-3.26061	0.758589	-2.26231	0.764007	0	1	0.354549	1	-0.858481	0.522564	-2.64113	0.337831	0.470046	1	-0.0388608	1	3.87844	0.00325231	0	1	0	1	-2.14073	0.505539	0	1	-0.781615	0.51626	0.392921	0.950877	0.991507	0.502408
XLOC_007340	1	193066336	193067253	0	1	0	1	-2.79346	0.643767	0	1	0	1	5.31553	0.00612388	-1.80189	0.330944	-1.95105	5.49e-11	-0.744807	0.727204	-2.15654	0.478776	0	1	0.330444	0.946477	0.165979	1	2.0507	0.555324	0.149513	1	0.735919	0.882258
XLOC_007342	1	193606298	193607603	0	1	4.32291	0.511987	0	1	0	1	-0.272372	1	0	1	0	1	0	1	1.42773	0.382039	-2.15539	0.478776	0	1	0	1	1.86968	0.00140602	0	1	2.89801	0.243603	0	1
XLOC_007344	1	194003896	194004306	0	1	0	1	-4.22573	0.328453	3.40019	0.564683	0.104027	1	-1.63615	0.123126	-5.75785	0.0011786	-4.75104	1.26e-06	1.17491	0.504784	-3.88916	0.10382	-2.27759	0.45134	-1.55488	0.0348048	-3.08109	0.239661	-5.65464	0.00101933	0.439873	0.841059	-5.42745	0.0025737
XLOC_007347	1	194972198	194974640	3.03449	0.649586	-1.62519	0.847289	3.70328	0.336088	0.320674	1	3.73504	0.156638	-2.64113	0.337831	-0.142923	1	0	1	0.614451	0.357226	-0.837813	0.000261897	0.279222	0.394998	-2.9663	0.307226	-3.60934	0.136248	-0.474909	0.665317	-0.294598	0.736361	-2.11412	0.000118802
XLOC_007349	1	195016887	195018385	0	1	2.22202	0.764007	-0.647217	1	-3.26716	0.671322	0	1	0	1	2.54338	0.176089	-0.203867	1	1.73981	0.0147992	-1.14742	0.000548384	0	1	0	1	-0.931472	0.00967901	-0.965159	0.0341067	0.991898	0.203659	-0.363449	0.593454
XLOC_007365	1	200218332	200219636	0	1	2.47619	0.764007	0	1	1.2246	1	0	1	-0.30609	0.537488	2.60583	0.330944	0.265572	0.696054	2.29891	0.418746	3.92311	0.00135666	-2.27759	0.45134	-2.13927	0.505539	-3.08109	0.239661	1.08614	0.219414	1.57438	0.171219	0.588822	0.119634
XLOC_007373	1	202975916	202977725	-0.0775004	1	-4.73973	0.360262	-1.85413	0.862766	2.53137	0.695624	1.87609	0.0270318	1.46148	0.495894	1.8858	0.181772	0.503119	0.957414	2.95194	0.00739044	1.94607	0.110562	0.100495	1	2.31323	0.116721	2.65799	1.17e-05	2.34677	0.0458146	3.36867	1.6e-05	1.667	0.0469195
XLOC_007378	1	204425684	204427299	2.4018	0.775428	0	1	-6.09496	0.0604032	0	1	2.02881	0.559321	-2.37344	0.185413	-1.80354	0.330944	-2.34606	4.76e-11	0.662546	0.552204	-2.13225	0.192936	-0.241765	1	-0.624569	0.753459	-1.35153	0.0937817	-4.82857	0.0128847	0.95284	0.342336	-2.8014	0.0250921
XLOC_007395	1	210014680	210015241	2.06478	0.863042	0.966466	1	-2.91631	0.633582	-1.16262	1	-2.74112	0.29436	2.08197	0.54611	0	1	0	1	0.79967	0.838567	0.366282	1	0.633758	0.45134	-2.96764	0.307226	0.168219	1	-3.58092	0.127354	-2.76127	0.383059	-5.91347	0.00053802
XLOC_007400	1	213325806	213328258	3.22741	0.464453	2.65327	0.650146	2.92514	0.561548	2.45235	0.707241	-0.399254	0.587675	1.59004	0.0809798	1.71141	0.0139515	0.507346	0.941366	4.47512	4.02e-09	2.15928	0.000577823	0.258559	1	1.83361	0.000918065	1.5371	1.46e-06	-1.22973	0.193282	1.63095	0.026007	0.71442	0.308246
XLOC_007401	1	213329911	213330793	4.41962	0.567265	5.8673	0.0779171	7.36311	0.127781	4.499	0.472244	1.05391	0.541143	2.67349	0.0742533	1.55347	0.0415322	1.37077	0.564395	6.62786	2.77e-06	-3.50768	0.166449	1.89941	0.123535	0.252635	0.981099	2.57636	7.83e-07	-2.67876	0.0153763	1.03298	0.657307	0.227337	0.966461
XLOC_007413	1	216364526	216366133	-7.14588	0.273756	-5.92992	0.213034	-5.98242	0.223013	2.15351	0.836619	0.477867	0.798091	-0.227059	0.90589	0	1	-0.719289	0.571902	-2.34219	0.410869	-2.6106	0.000658841	0	1	0.950629	0.523536	0	1	0.896041	0.375159	0	1	-1.08444	0.417853
XLOC_007416	1	216789192	216790726	0	1	0	1	0	1	0	1	0	1	0	1	0	1	0	1	0	1	0	1	0.48557	0.124017	0	1	-2.24175	0.43833	-2.69681	0.316047	0	1	-6.67755	5.44e-06
XLOC_007418	1	217289372	217290061	3.86215	0.550061	-3.20223	0.630319	0	1	2.0167	0.823723	0	1	2.08197	0.54611	0.482358	0.763535	0	1	0	1	1.89481	3.75e-12	2.36821	0.42522	0.285713	0.685998	0	1	-0.951608	0.0898504	0.278563	0.666167	-0.140613	0.825893
XLOC_007427	1	220827061	220827511	-3.03929	0.736983	-0.514711	1	0	1	-2.97913	0.695624	0.861041	0.676956	2.08291	0.54611	3.98077	0.0699506	0	1	-0.680412	0.484583	-1.36833	0.507484	-4.33974	0.0492387	0.0250927	1	0	1	0.193117	1	4.74511	0.010261	-0.102521	1
XLOC_007430	1	221094043	221094871	-6.39856	0.276027	2.78397	0.702713	-6.48317	0.192231	1.76237	0.93044	0	1	2.90207	0.337831	-3.8165	4.18e-05	-0.426542	0.91948	0	1	0	1	0	1	0	1	-4.31245	2.12e-05	-2.69681	0.316047	-0.56021	0.784057	-4.4464	0.0413527
XLOC_007450	1	226817067	226817482	0	1	0	1	0	1	0	1	0	1	2.08291	0.54611	-2.9346	0.315842	2.7737	4.3e-07	0	1	0	1	1.73989	0.169919	0	1	0	1	-2.69681	0.316047	0	1	-5.66763	0.00175536
XLOC_007462	1	229444754	229445420	0	1	-9.93629	0.0307347	-3.81816	0.498126	-8.50825	0.119015	-0.344434	0.860079	1.07509	0.43833	-0.621781	0.90117	2.81715	0.00894083	-0.320489	0.905007	-0.521229	0.815874	0	1	0.984193	0.505539	0.183896	1	-0.755383	0.755749	-1.71577	0.0557423	-1.69807	0.112768
XLOC_007463	1	230233233	230234450	0	1	5.8531	0.187514	-5.07742	0.340183	8.70232	0.0704563	4.99818	0.016339	3.42154	0.224293	-2.11015	0.512303	8.41182	1.19e-18	2.82643	0.0598245	5.4496	0.00100198	5.41391	0.00114065	7.61176	3.82e-11	3.2641	0.182255	5.56282	3.36e-13	5.05612	0.00364735	5.42586	0.00330083
XLOC_007476	1	236048032	236049639	2.60271	0.758589	0.165474	1	0	1	6.34543	0.177348	0.67086	0.71401	-2.52185	0.0886872	0	1	-2.15869	0.273756	2.8757	0.00756469	1.42186	0.126479	0.3602	0.993483	2.94079	2.51e-05	3.79732	0.0917329	-1.76293	0.0429317	5.31188	0.00134002	-0.972653	0.478232
XLOC_007480	1	236183476	236183736	0	1	0	1	0	1	0	1	0	1	0	1	0	1	2.15791	0.491072	0	1	0	1	0	1	0	1	7.28812	1.05e-09	0	1	0	1	0	1
XLOC_007484	1	237244470	237245656	0	1	0	1	0	1	0	1	2.02881	0.559321	0.580474	0.898121	0	1	-2.98698	8.06e-12	0	1	-2.15539	0.478776	2.36821	0.42522	0	1	-3.08109	0.239661	0	1	0	1	-5.11377	0.00718086
XLOC_007485	1	237245771	237246260	0	1	0	1	0	1	0	1	0	1	-0.558221	0.993991	0.471415	1	-2.95937	1.36e-06	0	1	0	1	0	1	0	1	0	1	0	1	-3.65145	0.189071	0	1
XLOC_007487	1	237247284	237247596	0	1	0	1	0	1	0	1	0	1	2.90207	0.337831	-2.11151	0.512303	-2.21773	5.9e-07	0	1	0	1	0	1	0	1	-3.08109	0.239661	0	1	0.133194	1	0	1
XLOC_007490	1	237275893	237276245	0	1	0	1	0	1	0	1	0	1	0	1	-5.09811	0.0187858	-1.46692	0.00141117	0	1	0	1	0.10085	1	0	1	-3.08109	0.239661	0	1	-3.64827	0.189304	-2.38524	0.417853
XLOC_007493	1	238008631	238009318	6.6281	0.27025	0.570772	1	-7.36474	0.146216	0	1	0	1	2.90207	0.337831	5.00771	0.0115952	-0.893096	0.0901178	0	1	1.24779	0.0390733	0	1	-0.730944	0.505539	-2.51051	0.0101041	0	1	2.76767	0.0263528	0	1
XLOC_007499	1	239576957	239577524	0	1	0	1	0	1	0	1	0	1	4.56382	0.0439153	0	1	-0.205401	0.669807	-4.44003	0.0332922	0	1	0	1	0	1	0	1	-2.69681	0.316047	0	1	0	1
XLOC_007511	1	241586719	241587842	0	1	0	1	-5.73939	0.274754	0	1	-3.62888	0.10752	0	1	0	1	-0.396788	1	-4.1193	0.0592853	-4.44034	0.0450366	-0.080839	1	0	1	0	1	-2.69681	0.316047	2.38316	0.178607	-7.94433	2.74e-11
XLOC_007512	1	241587983	241589720	5.95321	0.252377	1.00573	1	2.94418	0.633582	-0.666076	1	-0.272372	1	-2.19392	0.0667727	2.9633	3.18e-05	-2.83125	0.0396199	-1.64485	6.07e-10	-0.234063	0.698442	0.630788	0.0726503	-0.186265	0.916202	-0.856315	0.380586	-0.378076	0.899286	1.7801	0.183988	-4.11882	1.95e-10
XLOC_007530	1	246598994	246600532	3.28115	0.606815	3.53558	0.562139	7.90264	0.0506037	3.39938	0.564683	5.90191	0.000658996	0.147262	1	0.712482	0.188164	-1.01921	0.273776	0.881694	0.31949	-2.62868	0.0658503	0.111704	1	-0.368683	0.518258	-0.865308	0.172141	-0.205738	1	1.0368	0.260645	-1.53756	0.179041
XLOC_007537	1	247097615	247099443	0	1	-2.98938	0.721347	0	1	6.27424	0.232203	6.16886	0.000110658	0.864233	0.514085	2.24529	0.251811	0.993411	0.73611	3.11764	0.000278346	1.42674	0.0767336	0.109884	1	2.49148	0.0366027	-0.36413	0.890235	-0.290954	0.928948	2.12495	0.000661318	0.0023834	1
XLOC_007558	1	255256356	255257411	0	1	0	1	2.51615	0.633582	-2.17559	0.80551	-2.74112	0.29436	5.19348	0.00918635	5.83814	0.000403867	3.46416	9.78e-06	4.0578	0.0689289	0	1	2.76888	0.00849896	-3.48652	0.190651	-2.2427	0.43833	0	1	0	1	-3.75005	0.11967
XLOC_007566	1	260613627	260614948	0	1	5.30979	0.358095	-4.36864	0.426961	0	1	6.03675	0.000300034	2.08291	0.54611	4.68691	0.0182346	0	1	6.07674	0.000106954	-3.50768	0.166449	4.4473	0.0292765	3.95034	0.0782463	2.51954	0.0371945	3.76752	0.161973	4.63447	6.11e-08	2.26978	0.450527
XLOC_007574	1	262483499	262483715	0	1	0	1	0	1	0	1	0	1	0	1	-2.11151	0.512303	-1.33271	0.000292645	0	1	0	1	-2.25026	0.000438027	0	1	0	1	0	1	0	1	-6.47545	1.71e-05
XLOC_007584	1	265333903	265334569	0	1	0	1	-4.36864	0.426961	0	1	2.02881	0.559321	0.0390226	1	0	1	-0.747798	0.284806	-0.047777	1	0.814518	0.683362	0	1	-3.14263	0.0398376	0	1	-2.79366	0.0823761	-1.96094	0.580483	-0.111929	1
XLOC_007594	1	269031691	269032387	0	1	4.67341	0.380164	-4.93015	0.35815	3.93796	0.483641	2.84208	0.35457	0	1	0	1	-3.38637	0.161071	-3.18804	0.20681	0	1	-1.00295	0.00176301	-3.87206	0.12469	0	1	-0.642633	0.966632	2.89801	0.243603	-6.55581	7.87e-16
XLOC_007620	1	277392635	277394152	0	1	-4.1866	0.514552	0	1	-4.60274	0.425215	-1.21365	0.273801	-2.21215	0.0211244	2.58156	0.330944	-3.92455	0.0764474	0	1	-2.1562	0.000583741	0	1	0	1	-0.665581	0.643978	-3.10001	4.64e-05	-2.70738	0.00435311	-2.09932	0.00801492
XLOC_007627	1	278580142	278581044	-6.20298	0.341894	3.53369	0.575858	-2.09628	0.77287	3.49121	0.476227	-1.59733	0.483156	-0.663651	0.757346	0	1	0	1	0	1	-0.608898	0.534952	-2.27759	0.45134	-2.85175	0.105469	-0.990542	0.413815	-4.80684	4.92e-06	-1.85837	0.264027	-0.638262	0.675441
XLOC_007636	1	281246660	281246902	-0.265115	1	-1.37962	0.764007	0.118899	1	0.538344	1	-0.592912	0.753129	1.01336	0.213512	-0.821341	0.0384237	1.38926	3.33e-05	-0.427869	0.796061	-1.11173	0.13345	-0.341607	0.800079	-0.573362	0.0370572	-1.27878	0.0555262	-1.1083	0.111974	-0.13359	1	-1.85388	0.0178866
XLOC_007641	1	282869860	282870511	1.23091	1	0	1	-7.46	0.00858884	-2.12676	0.80551	0	1	0	1	-2.15193	0.0178136	0	1	0	1	0	1	0	1	-1.17364	0.0339961	0	1	0	1	-3.28229	0.264027	0	1
XLOC_007647	1	283969988	283971444	0	1	-4.06441	0.511987	9.03249	0.0648316	2.53013	0.695624	-3.62932	0.10752	0.429766	0.66638	-3.8037	0.000780775	0	1	0	1	0	1	0.0523608	1	5.496	0.00175934	0	1	0	1	0	1	-5.1033	2.4e-16
XLOC_007654	1	287054484	287054712	-4.72211	0.492736	0	1	2.51615	0.633582	0	1	6.50101	1.25e-05	2.08197	0.54611	4.86337	2.32e-08	5.41166	0.00317121	3.14608	0.22116	3.92883	0.0706419	0.36037	1	4.79487	1.49e-08	0.168219	1	2.86715	0.351527	0	1	1.14331	0.450527
XLOC_007656	1	287182775	287183496	0	1	6.08107	0.280312	0	1	5.86764	0.263688	0	1	-0.559159	0.993991	0	1	-2.75717	0.000459294	0.32183	1	1.64337	0.278579	0	1	0	1	0.716022	0.805523	0	1	-3.95836	0.13531	0	1
XLOC_007667	1	289957521	289958911	-5.1365	0.0999871	2.60777	0.732041	-4.0176	0.4233	0.623443	1	0.0463997	1	0.110145	1	-0.254841	1	-0.318267	0.61208	0.0199648	1	-0.978599	0.0757176	0.231182	0.889662	0.214071	1	-0.254751	0.849954	-0.0632113	1	-0.761927	0.580715	-4.67769	9.3e-06
XLOC_007676	1	292150873	292151186	-0.0259061	1	2.79326	0.603151	0	1	0	1	0	1	0	1	0.776772	0.107864	0.944142	0.115745	0.41801	0.460282	0	1	-0.0237528	1	0	1	2.40997	0.383817	2.05418	0.555324	1.24058	0.0734869	-6.26467	6.97e-05
XLOC_007682	1	294913319	294914110	0.0771984	1	-1.34695	1	0.398507	1	-0.130901	1	-1.75036	0.029404	-1.22832	0.0061268	-0.249435	0.977142	0.371381	0.432707	-0.806971	0.0902053	1.3646	3.64e-06	1.02987	0.0806497	-1.05924	0.105552	-0.86694	9.23e-05	-0.603363	0.0508373	-0.258343	0.688199	1.02373	0.0158984
XLOC_007686	1	296587118	296595389	1.22711	0.758589	2.66455	0.732041	0.0966179	1	0.158845	1	1.04282	5.79e-06	0.0252289	1	1.5831	7.68e-07	-1.10736	0.00487751	1.57	7.43e-17	-0.592935	0.126305	0.89441	0.0109939	-0.351263	0.869016	0.564893	0.0218592	-0.894221	0.0259313	-0.405184	0.580483	-0.328101	0.578131
XLOC_007718	1	306671299	306671548	-2.26282	0.82738	-0.0299349	1	-4.3752	0.367319	1.19792	1	-2.74135	0.29436	-0.558221	0.993991	0.523227	0.8989	0.834034	0.708793	4.61363	0.0225956	-2.15539	0.478776	1.32663	0.432843	1.22937	0.248492	-2.2427	0.43833	-2.89994	0.00663354	0.546475	0.805486	-4.69452	0.0266345
XLOC_007728	10	969664	970028	0	1	-3.09973	0.652205	0	1	0	1	-1.59689	0.483156	0.605102	0.793619	1.29087	0.484385	0.732167	0.73611	2.29891	0.418746	-5.98233	0.000221888	-0.356993	0.956307	-3.4062	0.0267931	-1.49648	0.320719	-3.60013	0.00817325	0.143191	1	-1.1109	0.512646
XLOC_007919	10	15706274	15718554	-0.73214	1	1.56199	0.948845	-5.00178	0.321766	-0.625791	1	-0.635196	0.686775	-0.652957	0.840223	-0.327522	1	-0.0298564	1	0.984927	0.284474	-6.27247	0.000636044	-1.80656	0.0932065	0.780537	0.687403	-0.0536934	1	2.32313	0.147198	0.133111	1	-2.42761	0.171192
XLOC_007934	10	17106296	17111339	2.58994	0.76764	-1.94661	0.86144	1.79727	0.630572	1.769	0.80551	-0.877414	0.0114145	0.592333	0.0914428	-1.30952	0.000195955	-1.13179	3.78e-12	-0.256737	0.395812	-1.38381	5.41e-05	-0.723788	0.0333771	-1.47133	3.56e-10	-1.34387	3.67e-07	-2.23978	1.38e-22	0.856839	0.000995613	-2.548	6.87e-28
XLOC_007997	10	26304631	26304867	0	1	-3.14505	0.650146	0	1	0	1	3.35988	0.237995	1.70675	0.468462	0	1	-4.31561	0.0383132	-2.34219	0.410869	-0.503999	0.933805	0	1	1.42451	0.505539	0	1	2.05418	0.555324	-0.381007	1	0	1
XLOC_008037	10	31841898	31842281	0	1	0	1	0	1	0	1	4.49926	0.0473222	-0.558245	0.993991	0	1	0	1	4.82618	0.0133125	-2.98537	0.278284	3.75373	0.11152	3.96604	0.0772301	2.40773	0.383817	0	1	0	1	0	1
XLOC_008094	10	45437445	45438160	0	1	0	1	0	1	0	1	0	1	-5.58931	0.000856696	-4.13685	0.0833315	0	1	0	1	0	1	-3.12051	0.244513	0	1	0	1	-1.95886	0.215135	-4.20753	0.0991639	-2.3723	0.417853
XLOC_008223	10	67750425	67753808	7.36531	0.157623	-0.515244	1	-2.47729	0.395127	0.157047	1	0.403711	0.559321	-0.75151	0.043879	-0.977801	8.35e-05	-0.806367	5.44e-05	1.2392	0.00239345	-1.00153	0.00172044	-0.470024	0.269291	-0.674815	0.00202684	-2.40603	1.8e-20	-2.89933	3.52e-39	0.566348	0.0149418	-1.81367	2.55e-15
XLOC_008472	10	95795649	95796396	0.181338	1	-3.8978	0.411338	1.47471	0.954205	-3.87561	0.564683	2.24452	0.154815	-0.423549	0.931942	-1.80362	0.0459737	-0.699842	0.428647	-0.763762	0.414434	-0.825305	0.278284	0.926091	0.474946	-0.0362973	1	-1.13742	0.0502099	-0.916742	0.406863	-1.66846	0.0976973	-0.572194	0.738051
XLOC_009010	10	139802782	139804332	0	1	-5.75286	0.289162	3.35696	0.495433	0.778986	1	0.172247	0.990546	1.14812	0.0807741	-1.35077	0.246539	-0.0311547	1	-0.184593	1	-1.78056	0.0168575	0.878641	0.578305	-0.469386	0.890458	-0.110871	1	1.0726	0.249561	-0.520226	0.580483	-2.6487	0.10501
XLOC_009046	10	141789431	141791204	-0.770455	1	-1.0869	1	1.47543	0.697479	-0.126663	1	0.202878	0.915847	0.405464	0.518845	-0.270019	0.778313	-0.049717	1	1.37343	0.00375551	-1.12367	0.00206561	0.60315	0.451317	-0.272828	0.685669	-0.586749	0.21897	-0.352359	0.475527	-0.224854	0.783768	-1.03623	0.0381177
XLOC_009147	10	146249014	146249764	0.828048	1	6.32161	0.206417	1.17927	0.986763	-7.34613	0.072947	-0.22621	1	3.42072	0.224293	7.02644	1.07e-07	1.66862	0.136698	1.92961	0.000123862	0.513574	0.349729	1.08542	0.32822	1.96903	0.0355707	2.52879	0.00302283	3.37428	0.00836281	0.544025	0.805486	-2.77836	0.0249423
XLOC_009185	10	148126149	148126789	-3.56693	0.646326	0	1	2.22198	0.779708	3.39938	0.564683	0	1	3.80126	0.149193	0	1	2.15999	0.491072	1.82698	0.194468	0.423558	0.958791	4.91357	0.0104595	2.45037	0.16188	2.40773	0.383817	2.0507	0.555324	0.140007	1	0.318321	0.992234
XLOC_009236	10	149620090	149623576	1.14076	0.775428	0.893862	0.677359	0.224621	1	0.414568	1	-0.974858	6.73e-25	1.91044	3.83e-58	-0.712876	0.000151635	-0.19038	0.476711	-0.466605	0.0011716	-0.0178053	1	-0.849499	3.17e-10	-0.345594	0.0801044	-1.49633	3.82e-50	-0.174831	0.539802	-0.190974	0.312679	0.52837	0.00415064
XLOC_009327	10	3632662	3633758	9.22911	0.082273	0.269185	1	4.19352	0.38631	2.81905	0.364979	1.35618	0.37251	-0.421018	0.556114	-0.365446	1	1.3946	0.000856941	-0.295395	0.662855	0.243126	0.512877	0.923854	0.464765	-0.931578	0.0912658	1.14516	0.0778135	1.02771	0.138861	1.15411	0.116231	0.464383	0.531001
XLOC_009655	10	38898284	38899017	-3.56693	0.646326	-4.96173	0.405882	0	1	0	1	0	1	4.56332	0.0439153	0	1	0	1	0	1	0	1	0	1	0	1	0	1	-4.12554	0.0557301	0.933224	0.805486	2.26729	0.450527
XLOC_009718	10	59532315	59532811	0	1	0	1	0	1	0	1	0	1	-5.084	2.16e-32	0	1	0	1	0	1	3.39293	0.151689	0	1	0	1	0	1	0	1	0	1	-3.24495	0.215853
XLOC_009779	10	68728043	68728697	0	1	0	1	0	1	0	1	-1.03996	0.363094	0	1	4.36665	0.0355177	-2.28998	0.0840396	-1.28155	0.280137	-0.230639	0.919773	-0.867271	0.358523	-1.89519	0.00471675	-2.03145	0.000613208	2.05418	0.555324	0	1	-5.26988	0.00491535
XLOC_009890	10	82092749	82095333	-4.50827	0.519313	-3.09973	0.652205	9.09787	0.049675	-6.84384	0.229757	2.03199	0.559321	3.42154	0.224293	-4.46502	1.52e-05	-0.895129	0.522445	-0.779993	0.547044	-1.26564	0.429922	-3.12068	0.244513	-4.42263	0.0505589	-1.20077	0.611544	-2.99984	0.00848025	-3.30014	1.07e-16	-3.00049	0.0449123
XLOC_010260	10	120772947	120776430	3.55526	0.689724	0	1	0	1	0	1	3.33417	5.74e-27	1.54024	0.337753	6.34385	3.25e-26	2.98765	0.289966	3.45917	1.84e-31	5.39577	5.69e-17	3.59474	2.7e-05	6.27798	8.3e-39	-0.948664	0.200702	-1.09633	0.40222	4.38624	4.19e-24	7.45009	2.1e-33
XLOC_010331	10	125276910	125277342	0	1	0	1	-2.09628	0.77287	0	1	-3.62888	0.10752	0	1	0	1	0	1	0	1	0	1	0	1	0	1	4.18735	0.0479419	0	1	0	1	0	1
XLOC_010432	10	131919024	131919625	4.89848	0.416415	0	1	8.48639	0.0368507	0	1	2.02881	0.559321	-3.52064	0.14326	-2.93335	0.315842	4.8527	0.0418045	-4.12954	0.0586241	0	1	0	1	1.8096	0.384779	0	1	-3.58148	0.127354	0	1	3.63556	0.150233
XLOC_010481	10	135300997	135302009	1.95709	0.852804	-1.10846	1	1.61366	0.700434	-5.64669	0.306773	1.67573	0.00847042	-0.01627	1	2.00914	0.00724545	2.43338	0.0354127	2.22009	8.76e-06	-0.517743	0.879172	0.878667	0.674242	0.325435	0.765618	0.567645	0.297615	-1.07019	0.555324	2.06905	0.0667166	0.405066	0.958771
XLOC_010505	10	136370227	136370728	0	1	6.95142	0.217736	0	1	0	1	0.989567	0.718649	2.90207	0.337831	0.141482	1	0.993411	0.73611	0	1	0	1	1.47648	0.512571	4.90056	0.00999562	0.168219	1	2.86394	0.351527	0.140335	1	-1.48276	0.5163
XLOC_010518	10	137271361	137273431	0.578474	1	0.707501	1	8.27703	0.0293884	0	1	1.22043	0.00366829	3.4199	0.224293	2.28089	3.93e-10	0.936628	0.161071	4.05033	0.0693725	0	1	0.952189	0.0739921	2.18741	3.14e-06	-0.471786	0.503626	0.953476	0.241086	-1.9647	0.580483	1.46396	0.00384777
XLOC_010530	10	137910586	137913710	-0.946144	1	3.89977	0.00637485	6.0312	6.64e-05	0.84247	1	0.0619968	1	-0.164158	0.890394	-0.17167	0.775563	-0.464429	0.284681	-0.136295	0.92804	0.0743588	1	0.0993356	0.927979	0.473998	0.15541	-0.0350362	1	0.284412	0.705202	-0.220011	0.737187	0.436128	0.466684
XLOC_010540	10	138415297	138415599	2.60271	0.758589	0	1	6.98394	0.0667729	2.53013	0.695624	0	1	-1.12669	0.375535	-0.3792	0.901384	0	1	-2.34219	0.410869	2.56541	0.0145263	0.274836	1	0.0714622	1	0	1	-0.961182	0.45518	-3.9548	0.131654	0.735919	0.882258
XLOC_010849	10	6270033	6270415	0	1	-8.48196	0.0779813	0	1	6.52149	0.215818	0	1	0	1	0	1	0	1	0	1	0	1	-3.12086	0.244513	0	1	0	1	2.19546	0.0117721	2.89801	0.243603	0.843341	0.400255
XLOC_010856	10	10645519	10645735	0	1	2.22202	0.764007	4.95658	0.261261	-3.01155	0.695624	2.03199	0.559321	-2.64116	0.337831	2.60583	0.330944	-0.400844	1	2.12232	0.105611	-1.56067	0.023454	0	1	-0.915803	0.520424	0.198418	1	-0.206666	1	-1.32692	0.243603	-2.32257	0.0303488
XLOC_010868	10	16281039	16281506	0	1	3.02004	0.650146	0	1	0	1	0.0979136	1	-4.06304	0.0645454	-0.424717	0.859283	-0.784429	0.566002	0	1	2.52347	0.345666	-1.11818	0.538417	-1.47347	0.0133452	0	1	-3.69159	0.00123712	0	1	-1.01773	0.370807
XLOC_010874	10	19920969	19922366	0	1	-8.02628	0.166108	0	1	-0.7395	1	2.03199	0.559321	-1.64793	0.0136558	-1.80876	0.353303	0.989714	0.73611	1.10521	0.458692	-2.15539	0.478776	-3.64903	0.137255	-5.88224	0.0010636	-1.94465	0.0207096	0.193368	1	-1.71479	0.00703682	0.142552	1
XLOC_010879	10	22986452	22987814	-8.0686	0.216667	-0.621674	1	-2.09628	0.77287	3.7529	0.50397	-0.506829	0.658526	-0.586604	0.402495	0.31115	1	0.566349	0.199569	-0.191436	0.772005	0.306491	0.651857	-2.40347	0.0321632	0.376401	0.505539	-0.985679	0.36587	-2.61407	0.0271824	-0.748295	0.83312	-0.769129	0.32114
XLOC_010881	10	23282351	23283736	1.07798	1	0	1	2.77839	0.650103	0	1	0	1	-3.52059	0.14326	-3.4909	7.4e-16	-3.38637	0.161071	-0.0486253	1	-4.36891	2.88e-05	0.101032	1	-2.85191	8.02e-18	-4.57146	2.55e-17	-5.2193	2.12e-68	-1.74521	5.87e-17	-5.4626	1.16e-79
XLOC_010907	10	34905814	34906498	5.59898	0.297018	-0.442033	1	5.58487	0.222903	2.08298	0.80551	2.02881	0.559321	-2.29764	1.08e-08	-1.40364	1.18e-05	-1.6594	4.8e-12	-0.220212	0.753045	-3.30541	5.12e-10	-0.096581	1	-1.80956	7.15e-20	-3.4801	3.12e-26	-3.59461	1.16e-51	-1.07776	0.0163868	-3.86452	4.54e-48
XLOC_010908	10	35830252	35832678	-3.95267	0.584503	0.271534	1	1.53032	0.930741	1.48805	0.976512	1.38452	0.240288	-3.6723	0.000577738	-0.790346	0.446843	-1.02893	0.430944	0.325495	0.858397	-2.45643	6.15e-05	-0.357695	1	-1.36096	0.0516364	-1.83368	0.00161199	-2.30267	0.000786704	-1.00019	0.16464	-1.69407	0.0179627
XLOC_010911	10	38469760	38471285	0	1	2.98671	0.707591	-6.76887	0.197389	7.74413	0.0600609	2.84514	0.35457	-0.39704	0.867972	-0.484108	0.743943	0	1	0.233788	1	0.0780197	1	1.47629	0.512571	-1.23009	0.48842	-2.87201	1.67e-05	-1.93189	0.000657436	-0.017051	1	-0.514433	0.620551
XLOC_010917	10	40368135	40369474	3.10403	0.715309	3.1365	0.158264	0	1	4.38831	0.389106	2.02881	0.559321	-1.78865	0.137289	-1.91863	0.0365687	0	1	0	1	0	1	0	1	-2.13927	0.505539	-2.13792	0.193778	-2.7164	1.68e-05	-5.47273	0.00554754	-1.67905	0.0597057
XLOC_010924	10	42833812	42836362	4.53928	0.506523	-3.67289	0.573856	-3.22045	0.606568	2.74519	0.639315	0.115438	1	-1.26173	0.070648	-0.0898644	1	-0.618623	0.211765	-0.55179	0.424109	-0.691831	0.221502	0.760711	0.766064	-0.885844	0.0516897	-2.17359	0.000131442	-2.05115	0.000376943	-0.37569	0.523285	-1.50072	0.0012973
XLOC_010926	10	43588613	43592214	0.338344	1	-1.63479	0.852219	1.8413	0.637372	-4.9244	0.424045	0.630276	0.32349	-0.488211	0.337831	0.496247	0.330944	0.468859	0.344752	1.19465	0.00869618	-0.780216	0.241581	1.10063	0.0796849	0.0737368	1	-0.602055	0.31396	-1.39657	6.37e-06	1.35578	4.08e-10	-1.80079	2.85e-07
XLOC_010927	10	43593974	43598481	-6.5381	0.222461	-4.06982	0.421602	-5.98305	0.253713	3.09426	0.581438	3.55311	0.00180025	-2.57342	0.000197392	1.04067	0.0121619	0.0209241	1	2.80953	6.15e-09	-0.383138	0.792341	0.300735	0.889833	0.96403	0.0294555	-0.50124	0.603083	-3.73652	2.81e-15	2.03231	1.96e-20	-0.0827113	1
XLOC_010930	10	44173004	44173675	0	1	0	1	0	1	0	1	-2.74135	0.29436	0	1	0	1	0	1	0	1	0	1	0	1	0	1	0	1	0	1	4.74504	0.010261	0	1
XLOC_010933	10	44406040	44406244	-2.71075	0.838954	0	1	6.0932	0.17133	0	1	2.10853	0.185251	2.10943	0.0857019	0.915736	0.469716	1.27423	0.0397886	0	1	0.313184	0.903882	-1.66674	0.42522	0.504531	0.818442	0.481708	0.680682	2.41604	0.0361045	2.89792	0.243603	0.316705	0.939715
XLOC_010938	10	45321606	45324505	0	1	-7.59225	0.193468	0	1	0	1	0	1	0	1	-0.161432	0.924406	0	1	-3.71525	0.109594	-0.961528	0.206841	-0.108815	1	0.417071	1	0.165032	1	2.0507	0.555324	1.37286	0.0317374	-4.5776	3.04e-05
XLOC_010942	10	49049969	49051945	0	1	-2.26231	0.764007	-3.4368	0.561548	0	1	-1.20968	0.463067	1.67393	0.263163	-0.0455243	1	-0.433885	0.849038	0.228365	1	0.447178	0.734863	0.104436	1	-3.48269	0.00927677	-1.93685	0.0815964	-1.36263	0.0839052	-1.13853	0.298912	-3.52349	0.00812916
XLOC_010945	10	49961353	49963664	0	1	-0.562595	1	-5.81279	0.236666	-2.29295	0.80551	-0.140638	1	-3.31477	0.002061	-1.26043	0.0689444	-2.14838	0.000144238	-2.96396	2.48e-05	-3.39418	4e-05	0.360192	1	-2.50674	0.00013864	-8.22569	3.85e-16	-4.19025	1.1e-09	-0.340925	0.658322	-4.80111	5.9e-12
XLOC_010946	10	49966016	49968365	0	1	3.53369	0.575858	-3.81816	0.498126	-7.05172	0.216349	3.35693	0.237995	-4.06304	0.0645454	0.5485	0.886483	-2.45503	0.00682946	-2.12555	0.215999	-5.15492	0.00970459	-1.23793	0.543007	-2.89178	0.00689033	0	1	-7.50781	1.46e-10	-1.05675	0.382981	-3.5939	0.000100245
XLOC_010960	10	54162861	54163924	0	1	0	1	0	1	0	1	0	1	0	1	0	1	0	1	0	1	0	1	0	1	0	1	-2.3255	1.32e-08	0	1	0	1	0	1
XLOC_010966	10	58471741	58472493	0	1	0	1	-6.58522	0.209338	0	1	0	1	4.74857	0.0291573	1.45374	0.42367	0.459761	0.488762	0	1	2.74679	0.0193388	0.943581	0.80215	0.19378	1	-3.08198	0.239661	0	1	0	1	4.32934	0.0539333
XLOC_010974	10	60996355	60999486	1.96147	0.687577	2.74699	0.358095	-2.84631	0.612947	2.51086	0.334697	-0.638993	0.68568	-1.877	0.00154302	0.688815	0.0616492	-1.17196	0.0546043	3.14608	0.22116	3.38955	0.151689	0.0908044	1	-0.672243	0.770409	-1.98451	0.0632032	-2.55838	9.73e-11	1.20324	2.55e-05	-2.23729	4.22e-06
XLOC_010975	10	60999882	61002466	2.84157	0.749902	3.53369	0.575858	0	1	2.38773	0.770748	0	1	-0.781713	0.376144	-0.144715	1	0	1	0	1	-2.15539	0.478776	2.3684	0.42522	-2.13927	0.505539	0	1	-2.76525	1.14e-06	1.12823	0.00179153	-3.73811	2.87e-10
XLOC_011001	10	73233293	73234882	3.95008	0.36789	3.03922	0.276091	0	1	8.5795	0.00946717	0	1	1.15937	0.646745	0.51234	0.512303	0	1	0	1	0	1	0	1	0	1	0	1	-2.33494	0.00294605	1.41293	0.0410802	1.52467	0.307583
XLOC_011006	10	74348493	74350243	8.54267	0.0939079	-0.944046	1	-2.09582	0.77287	-3.32528	0.660607	3.28857	2.08e-06	5.4288	0.00495442	8.42728	1.36e-18	5.90698	0.000619175	4.08506	8.79e-12	3.48706	7.06e-08	2.98797	0.0261088	4.17928	2.07e-06	1.80393	0.000176011	5.92934	0.00125455	7.28438	1.89e-10	5.76795	0.000967696
XLOC_011007	10	74352194	74354059	-2.61565	0.832874	2.61201	0.713332	3.11334	0.561548	-1.82502	0.930893	3.46601	1.06e-05	3.16633	0.01268	6.46884	1.14e-18	2.67753	0.0148842	5.03338	2.76e-19	1.86049	0.00484101	2.13548	0.0577544	4.83357	4.38e-08	2.78057	6.35e-06	1.05214	0.30526	2.92913	4.21e-09	2.76305	0.000453566
XLOC_011014	10	76622642	76623232	0	1	0	1	11.8053	4.73e-05	-3.68875	0.568756	-0.709351	0.915847	5.63071	0.00234034	1.54134	0.132813	-2.31537	1.75e-45	4.60669	0.0247684	-1.66941	0.379214	0	1	5.09504	0.0082617	2.40997	0.383817	0.0339177	1	2.31248	0.00551466	1.79585	0.102868
XLOC_011027	10	78105038	78107235	5.20747	0.233563	-0.116036	1	1.17916	0.968823	3.71662	0.500768	0.814601	0.614019	4.56332	0.0439153	4.95299	0.00788099	2.05504	0.137754	1.20536	0.261794	0.186894	1	1.61513	0.398021	1.84285	0.193017	1.90026	0.0225522	3.37108	5.59e-06	2.89792	0.243603	0.642511	0.785487
XLOC_011031	10	80380363	80380648	0	1	4.05739	0.373721	-2.09582	0.77287	0	1	1.0007	0.258811	4.35072	0.0672844	0	1	-3.92484	0.0764474	1.11625	0.461634	0.439835	0.860131	-2.27778	0.45134	2.19108	0.137738	-1.9966	0.131912	1.15487	0.428951	2.60977	0.0285712	4.33461	0.0728554
XLOC_011038	10	83956897	83958157	-6.5114	0.25175	0.605936	1	0	1	5.74214	0.274844	3.74071	0.15651	-1.86461	0.238395	4.65179	0.0300548	-1.67886	0.00809652	-1.82048	0.338093	1.12028	0.48165	-1.97164	0.389051	0.821593	0.452535	-1.5921	0.186014	-0.0193493	1	3.09598	0.0494438	-1.46279	0.325951
XLOC_011049	10	92849726	92850452	0.747657	1	-0.00606477	1	-6.05591	0.247708	1.92391	0.80551	-1.3357	0.483156	-1.07179	0.382142	0	1	-1.25683	0.543396	-0.0638033	1	0	1	4.14219	0.0603099	1.3651	0.00814086	1.58507	0.182255	0	1	1.66623	0.000316459	-2.0016	0.169555
XLOC_011077	10	98664469	98666530	-2.59356	0.705433	-1.58019	0.894357	-3.17197	0.561548	-3.45631	0.425266	0.114086	1	-1.21984	0.112002	-1.0632	0.235812	-0.531268	0.453027	1.1038	0.0565958	-1.0208	0.0449051	-0.16025	1	1.21967	0.220845	-0.924689	0.300378	1.17577	0.217556	0.814612	0.17261	-0.773709	0.204889
XLOC_011079	10	98671431	98673010	-4.61576	0.405627	0.877086	1	-1.09705	1	1.19037	1	0.116593	1	-0.36425	0.908647	-1.76115	0.2015	-0.587496	0.706851	1.36508	0.106275	0.451654	0.607991	1.47582	0.0469687	0.616285	0.64192	-1.26217	0.218949	0.51068	0.71566	0.623814	0.541853	-6.9955	3.23e-07
XLOC_011080	10	98673175	98674384	0.522645	1	1.32971	0.959268	-9.22236	0.0763555	0.0345667	1	-0.715332	0.545946	-0.104165	1	-2.37313	0.0524464	-0.679678	0.705952	-1.34161	0.299757	0.449582	0.779808	-0.290919	1	0.0794453	1	1.94657	0.281426	1.79962	0.121236	-5.15453	0.0168094	-4.93876	0.0140699
XLOC_011084	10	99176040	99177181	0.787888	1	3.19861	0.663048	2.03009	0.796629	3.39938	0.564683	2.84208	0.35457	5.31463	0.00810205	1.36182	0.0666279	1.94771	1.33e-05	4.05407	0.0691427	0.232262	0.965051	0	1	2.80176	5.33e-10	3.2641	0.182255	-0.591772	0.518932	1.05507	0.157428	0.256942	0.889449
XLOC_011087	10	99314056	99315833	0	1	0	1	0	1	0	1	0	1	0	1	0	1	0	1	3.67784	1.26e-06	0	1	0	1	0	1	0	1	0	1	2.95008	0.0120139	0	1
XLOC_011090	10	102378898	102379485	-0.436579	1	0	1	0	1	-2.17559	0.80551	-2.14277	0.246694	4.74857	0.0291573	0.515521	0.952127	0.467449	1	4.35692	0.0408931	-2.98321	0.278284	0.263624	0.759345	1.82583	0.156227	-3.0802	0.239661	0	1	0.133194	1	-2.98406	0.0729605
XLOC_011118	10	106971445	106974429	2.60762	0.532196	2.9505	0.284437	1.17556	0.855461	-3.2323	0.316516	1.41458	0.0621392	-0.0183247	1	2.29071	0.00720986	0.985486	0.0486568	3.27421	1.24e-09	0.446094	0.793156	1.58543	0.0318682	3.39905	1.06e-20	1.64657	0.00969773	2.45534	0.0127244	2.95749	3.39e-05	-0.596228	0.574601
XLOC_011126	10	108807477	108812661	0.0502641	1	1.88325	0.0485831	-5.57709	0.21943	0.37344	1	0.321482	0.718834	-1.30034	0.153101	2.5488	0.0024264	0.226135	0.944955	-0.073397	1	-0.289904	0.0475167	-0.00216364	1	0.599241	0.00335386	-0.482761	0.49744	-0.953993	0.27015	0.36326	0.0337254	1.9176	0.00141569
XLOC_011128	10	109047275	109047849	0	1	0	1	0	1	0	1	2.03199	0.559321	4.56382	0.0439153	2.58156	0.330944	0.178764	0.97141	4.8363	0.0153431	-2.15539	0.478776	0	1	0	1	0	1	0	1	3.79787	0.0788351	0	1
XLOC_011134	10	111287566	111290846	0	1	1.20871	0.847963	2.55157	0.633582	3.93977	0.483641	-1.51013	0.000809697	4.10351	0.105223	2.58054	0.0274493	0.669427	0.685406	-0.916638	0.783738	-0.514009	0.157497	0	1	-0.727497	0.00822129	-2.11576	1.31e-09	2.86394	0.351527	-0.842838	0.0960536	-2.38524	0.417853
XLOC_011146	10	114217156	114217693	2.71487	0.788836	-3.51653	0.576093	0.688532	1	0	1	0	1	1.66559	0.00015226	0.918734	0.151721	1.6073	0.00557402	0	1	-0.218114	0.717762	0.812224	0.0466512	0.131545	0.946589	-0.119898	0.984601	-0.0734261	1	0	1	-0.52838	0.332218
XLOC_011154	10	118185769	118186663	0	1	0	1	0	1	0	1	0	1	0	1	0	1	-2.51828	0.357039	0	1	-2.15654	0.478776	0	1	0	1	-1.67103	2.02e-07	0	1	0	1	0	1
XLOC_011158	10	118688917	118690204	0	1	4.81236	0.398946	-4.1195	0.459674	-0.9347	1	-0.283406	1	1.13049	0.446159	0	1	-1.30672	0.175608	-0.25781	1	0.690163	0.715652	-1.97024	0.389086	-2.96496	0.307226	-3.9139	4.09e-07	5.59518	0.00432764	-0.613232	0.805486	-0.514998	0.895964
XLOC_011159	10	118694538	118695640	0	1	0	1	0	1	0.404602	1	-0.806269	0.29436	0	1	-3.96942	0.00333678	0	1	1.87988	0.00170934	3.39293	0.151689	-2.27778	0.45134	2.55634	0.355292	-2.96449	8.1e-10	0	1	1.12523	6.1e-05	0	1
XLOC_011161	10	118698217	118699754	0	1	0	1	-2.09628	0.77287	0	1	-5.13398	0.00260934	-2.64116	0.337831	-3.05952	0.0371615	-0.360369	1	-4.00113	0.000444252	-2.15539	0.478776	0	1	-0.457933	0.926655	-4.13721	2.13e-14	0	1	-5.56763	0.00399442	-2.38524	0.417853
XLOC_011162	10	118700141	118703657	0	1	-3.67662	0.573479	-6.12527	0.242155	-0.537443	1	-0.60392	0.0915649	2.08291	0.54611	-2.73504	7.2e-06	0	1	0.058212	1	3.39293	0.151689	2.3684	0.42522	0	1	-3.25977	1.89e-31	0	1	1.30159	9.22e-17	-0.120394	1
XLOC_011177	10	121054156	121055169	-2.2008	0.838954	4.88935	0.357944	-1.8272	0.849216	-2.12676	0.80551	2.82665	0.0332567	1.25213	0.337831	0.594061	0.881957	0.66379	0.747815	2.42577	0.0156698	2.18495	0.022098	1.45045	0.37727	-0.284292	1	0.1	0.918394	-0.544185	0.747591	-0.328004	0.933364	1.25239	0.621648
XLOC_011188	10	122250367	122250624	0.307687	1	-4.11449	0.287444	-3.40075	0.332084	-3.92359	0.546982	-0.00992752	1	-3.79116	0.00208966	-1.13334	1.74e-05	-1.70822	0.00294138	0.423159	0.576733	-2.56682	0.000893921	-1.09848	0.187031	-2.73816	0.00323901	-1.49726	3.52e-18	-2.67824	0.0153527	-0.700672	9.29e-05	-2.50422	0.00087637
XLOC_011192	10	122478620	122478899	-2.15896	0.838954	-7.13227	0.220772	1.34233	0.975678	0	1	3.35988	0.237995	3.41909	0.224293	-0.944429	0.536932	-0.358292	1	4.0578	0.0689289	-2.15654	0.478776	-5.56017	0.00136507	4.6378	0.0215149	-3.99403	0.079601	0	1	0.693237	0.76556	3.64179	0.150233
XLOC_011193	10	122692234	122693051	0	1	3.02004	0.650146	0	1	-2.17559	0.80551	4.4841	0.0600523	0.457718	0.906017	-1.99385	0.137853	-1.63378	0.0081505	-1.02537	0.531075	-0.0570495	1	1.2644	0.513448	-1.56724	0.297527	2.5085	0.116827	-2.07084	0.303621	2.06554	0.0572359	1.36304	0.462401
XLOC_011195	10	122914893	122915837	4.64142	0.458276	3.53369	0.575858	9.61136	0.0425383	7.60903	0.0238948	3.30782	2.22e-08	0.500185	0.89651	2.42238	0.0101445	4.19544	0.0672464	3.17047	1.5e-14	2.86503	9.4e-09	3.75373	0.11152	2.14303	0.0505866	-0.342915	1	-1.72957	0.251835	3.94352	1.43e-21	1.52809	0.271552
XLOC_011200	10	124765915	124766179	-9.07554	0.109931	3.02004	0.650146	-2.91662	0.633582	-5.55419	0.323431	2.84208	0.35457	-0.100723	1	-4.59942	0.0365846	0.512345	0.963501	-0.0533715	1	0.813245	0.679137	-0.427813	1	0	1	4.18923	0.047876	1.57124	0.302129	0	1	0.547431	0.881894
XLOC_011215	10	126923730	126925235	-0.517144	1	-9.85881	0.0124873	-0.799946	1	0	1	-3.62888	0.10752	-1.43281	0.0119623	-0.889728	0.0947279	1.34444	0.000444864	-4.1193	0.0592853	-2.98321	0.278284	2.61832	3.2e-05	-0.683304	0.280983	0	1	-2.02459	0.00272536	1.65491	0.178133	-2.86461	9.37e-07
XLOC_011246	10	136651192	136651455	-2.15896	0.838954	0	1	-2.09628	0.77287	0	1	-0.709122	0.915847	0.260918	1	0	1	-1.8384	0.00416377	3.13766	0.22116	-2.15654	0.478776	2.3684	0.42522	0	1	0	1	0	1	0	1	0	1
XLOC_011256	10	138292299	138293915	0	1	2.60777	0.732041	-9.74718	0.0369773	2.97891	0.695624	0	1	-1.59862	0.26328	5.10576	0.0160173	0	1	0.63027	0.66103	-1.26286	0.433365	0.0908044	1	0	1	0	1	-4.12554	0.0557301	2.80007	3e-05	0.801757	0.766333
XLOC_011263	10	139308098	139310794	2.4018	0.775428	0	1	8.90472	0.0597852	3.39938	0.564683	-1.59689	0.483156	-0.619435	0.910681	3.98077	0.0699506	-2.51817	0.357039	3.66539	0.121685	-1.36763	0.512509	0.521792	0.0984818	-0.184275	1	-1.03618	0.00786634	2.86715	0.351527	0	1	-5.33692	1.2e-14
XLOC_011264	10	139415776	139415988	2.4018	0.775428	0	1	6.39238	0.113927	0	1	0	1	-1.59924	0.262919	-0.192875	1	-1.57727	0.0243045	-0.245572	1	-2.98321	0.278284	1.07444	0.364448	-1.88155	0.00323973	1.10895	0.553285	-1.5604	0.112793	2.03584	0.0962583	-2.19682	0.224237
XLOC_011273	10	141954242	141955745	0	1	2.22202	0.764007	-3.43633	0.561548	-4.86751	0.403245	0.61853	0.915847	-0.654506	0.793143	0	1	-0.59577	0.11101	1.71181	0.385844	0	1	2.3684	0.42522	1.01901	0.678148	0.165032	1	0	1	3.56787	0.00739372	0	1
XLOC_011275	10	142330249	142332470	4.13938	0.503733	4.71104	0.386782	0	1	0	1	-0.395562	0.423259	3.80126	0.149193	1.85849	4.27e-06	0.0297271	1	3.66934	0.121613	2.00893	8.85e-05	0	1	-2.14073	0.505539	-0.800326	0.0712406	0.167131	1	2.57429	2.14e-09	0	1
XLOC_011316	10	149617904	149619991	0	1	4.63164	0.421602	-8.43046	0.0896242	-1.31498	1	-0.619472	0.247324	0.558914	0.360293	1.16239	0.278072	0.351716	0.835476	0.920671	0.0779049	0.317348	0.679628	0.557617	0.718856	0.834874	0.112684	-0.544249	0.581327	1.53614	0.0472204	1.81154	0.0307238	0.920707	0.333286
XLOC_011455	2	4451959	4452387	0	1	0	1	0	1	0	1	0	1	0	1	0	1	0	1	0	1	0	1	0.15526	0.978062	0	1	0	1	0	1	0	1	-4.71243	0.020934
XLOC_011459	2	4590767	4591352	0	1	3.52262	0.573505	0	1	-2.94632	0.695624	3.73787	0.15651	-1.02472	0.455961	-0.107286	1	-5.4452	0.0039833	2.27058	0.164491	0.44561	0.802544	-4.80446	0.0130417	-0.542663	0.834145	1.35803	0.352658	-1.13382	0.539802	-4.19834	0.0941384	-1.7948	0.164086
XLOC_011475	2	5030907	5031189	0	1	-1.04068	1	6.41501	0.169464	-3.41138	0.643779	-1.60007	0.483156	0	1	-0.552043	0.865518	0	1	4.83221	0.0139116	-2.98321	0.278284	2.3684	0.42522	3.43557	0.159138	2.40773	0.383817	0	1	-2.76127	0.383059	0	1
XLOC_011481	2	5179620	5180874	-10.0126	0.0627114	0	1	-3.4368	0.561548	0	1	-0.658924	0.499457	-3.52064	0.14326	0.5485	0.886483	-1.18915	0.33326	0.33882	1	-0.125924	1	-1.21862	0.100691	-1.96259	0.0507442	-4.29727	0.0461178	-1.13942	0.555324	-0.400591	0.958326	-0.657381	0.751348
XLOC_011594	2	9600262	9600703	6.25091	0.235035	0.597918	1	9.64086	0.0275439	2.35323	0.741744	3.2983	0.00405127	0.953534	0.592078	0.775873	0.404336	1.48965	0.245097	3.77904	3.46e-05	-5.41508	0.0138641	1.06515	0.442114	0.805073	0.435411	-2.48478	0.000254243	-4.12477	1.63e-05	1.27481	0.0453279	-0.148418	1
XLOC_011710	2	14356064	14358558	-7.81425	0.0401231	-2.00545	0.862283	-0.421267	1	1.1468	0.969858	-2.19024	0.0115651	-2.24145	0.00388595	-1.12561	0.00260292	0.818918	0.107597	2.56221	0.000286164	-0.995094	0.283426	-0.00685521	1	-1.24571	0.0521132	-0.679389	0.567382	-3.55265	4.25e-36	0.462118	0.831187	-4.01967	3.4e-10
XLOC_011781	2	18087537	18088275	0	1	0	1	0	1	0	1	-0.790292	0.804265	-5.23536	0.0137759	0	1	2.15791	0.491072	0	1	2.52347	0.345666	0	1	0	1	0	1	0	1	0	1	0	1
XLOC_011785	2	18458310	18458637	2.4018	0.775428	0.0659612	1	-4.93015	0.35815	-6.37193	0.263688	4.68503	0.032633	0.582994	0.897219	-4.13768	0.0833315	0.26884	1	1.70711	0.388134	-1.08843	0.367662	0.574368	0.79393	0.22146	1	-5.73137	0.001604	-0.778957	0.548328	-2.25301	0.163462	-2.21681	0.0152743
XLOC_011914	2	28066076	28067568	-3.65626	0.666297	-3.62547	0.575858	-0.269735	1	-1.53606	0.99488	1.07398	0.123595	-0.413423	0.756127	0.950928	0.131895	0.119196	1	0.322319	0.635713	1.47587	0.017446	-1.90139	0.00803044	1.30353	0.0203536	0.282425	0.726924	1.01962	0.0314542	1.30522	0.0590828	0.229466	0.845422
XLOC_012111	2	41771058	41773384	0	1	0	1	0	1	0	1	2.02881	0.559321	-4.765	0.0256984	-4.13884	0.0909824	0	1	0.149157	0.841859	-1.22668	0.381713	0.440293	0.518852	-0.411293	1	2.40997	0.383817	-0.642633	0.966632	0	1	-6.87325	3.78e-06
XLOC_012119	2	42345946	42346193	4.77197	0.438487	2.22202	0.764007	0	1	-2.16212	0.848147	0.792848	0.559321	-1.23748	0.305772	-1.88236	0.148757	1.05942	0.566108	1.08284	0.423312	-0.719703	0.736049	0.412009	0.973545	-2.88377	0.00665003	-0.0163143	1	-2.10443	0.0922887	-0.560506	0.7946	-0.424163	0.934494
XLOC_012127	2	43024423	43025012	0	1	0	1	0	1	0	1	2.84514	0.35457	0	1	-2.11015	0.512303	0	1	5.18621	0.00558966	5.44696	0.0015906	2.36821	0.42522	4.3648	0.0385447	2.40773	0.383817	0	1	0.933306	0.805486	0	1
XLOC_012171	2	46115453	46115752	0	1	0	1	0	1	0	1	-2.74135	0.29436	0	1	0	1	0	1	0	1	0	1	0	1	-2.96496	0.307226	-4.29658	0.0461178	0	1	-1.96094	0.580483	0	1
XLOC_012431	2	82930564	82932461	-3.08973	0.683126	-3.76985	0.600539	4.50068	0.372515	-0.748588	1	-1.73032	0.278928	-2.83707	0.020519	-1.5033	0.0807332	2.15791	0.491072	-0.0604528	1	-5.72313	0.000863861	0.754582	0.340041	-1.87478	0.00527495	-1.82646	0.127301	-1.77254	0.0237822	-3.29955	0.00423282	-3.99945	6.98e-09
XLOC_012471	2	91479530	91480111	-3.88504	0.592654	0	1	-3.81816	0.498126	0	1	-0.783739	0.804613	-0.362588	0.905261	-5.09811	0.0187858	0	1	0	1	-1.22201	0.503385	0	1	-2.96496	0.307226	-0.67201	0.890071	3.75923	0.162363	1.02935	0.658155	1.35834	0.448596
XLOC_012527	2	105590178	105590664	4.6869	0.441302	0	1	0	1	0	1	-5.3504	0.00114644	2.08291	0.54611	-0.689559	0.820809	0	1	0	1	0	1	0	1	0	1	-3.60766	0.136248	-3.03271	0.047931	-3.95836	0.13531	-2.12151	0.251699
XLOC_012533	2	106158734	106160753	0	1	0	1	0	1	0	1	0.0976845	1	0.968259	0.619582	2.76249	0.0225906	0.521301	0.872251	0.233788	1	2.52347	0.345666	0	1	0.450853	1	3.79732	0.0917329	0.167131	1	2.89792	0.243603	4.32934	0.0539333
XLOC_012546	2	107768489	107770517	0.242842	1	2.22202	0.764007	-6.07024	0.193211	2.53013	0.695624	-2.74112	0.29436	3.4199	0.224293	-2.76847	0.0614158	-1.89124	0.237118	-2.34219	0.410869	0.816621	0.701237	2.36821	0.42522	-0.951072	0.435532	2.40773	0.383817	-6.28159	3.09e-05	0.146613	1	-3.2214	0.216449
XLOC_012552	2	108282455	108283922	-7.92313	0.162712	0	1	-2.91631	0.633582	-0.825636	1	-0.839092	1.63e-05	-1.87851	2.73e-13	-2.75512	2.7e-28	1.00985	0.128793	-1.00247	2.06e-08	-0.420338	0.510154	0.831746	0.455014	0.454548	0.55733	-1.83965	5.51e-11	-3.08697	7.49e-91	-0.838157	6.71e-10	-2.75693	1.97e-36
XLOC_012583	2	114393628	114394288	0	1	0	1	0	1	0	1	0	1	0	1	0	1	0	1	0	1	5.4496	0.00100198	0	1	-2.9663	0.307226	0	1	0	1	0	1	0	1
XLOC_012591	2	115081028	115086375	0	1	0	1	-8.92457	0.0885169	-2.12676	0.80551	0	1	-1.13858	0.152817	-0.523953	0.586994	0	1	1.36611	0.0101772	-1.07353	0.0360496	0	1	-1.34069	0.052526	0	1	0	1	-1.73583	0.0949985	0	1
XLOC_012719	2	136486042	136486815	4.13938	0.503733	0	1	3.67781	0.448583	-0.114585	1	3.74355	0.156445	-1.8655	0.337831	0.381056	0.89995	-1.22638	0.645832	0.672543	0.453945	-0.412322	0.903816	1.86424	0.32822	1.79168	0.184996	-0.456443	0.86041	-2.07162	0.303621	4.74497	0.010261	-4.13474	0.0691721
XLOC_012798	2	148744521	148747253	0	1	2.00648	0.732041	-9.71882	0.0350917	0	1	0	1	0.0788085	1	2.58156	0.330944	0	1	0	1	-4.37232	1.88e-12	0	1	-0.817899	0.190651	-6.71929	2.89e-06	0	1	0	1	0	1
XLOC_012934	2	164881395	164881851	6.51426	0.282338	0	1	0	1	0	1	2.83903	0.35457	4.74731	0.0360176	2.58156	0.330944	0	1	0	1	-3.50768	0.166449	0	1	-2.14073	0.505539	3.2662	0.182255	2.05418	0.555324	0.129645	1	0	1
XLOC_012957	2	168429789	168430048	6.79575	0.260709	0	1	0	1	0	1	2.83903	0.35457	0	1	4.44254	0.0321772	0.513856	0.951687	3.13766	0.22116	0	1	0	1	0	1	4.18547	0.0480044	2.86715	0.351527	-2.76481	0.383059	2.26978	0.450527
XLOC_013009	2	173332195	173332937	-1.33712	1	1.65731	0.898797	1.26068	0.997659	1.94267	0.842704	2.02881	0.559321	-1.11761	0.193855	-0.296608	0.878198	-1.22648	0.645832	0.31948	0.73387	0.66676	0.478776	2.66393	0.0113932	1.28534	0.329716	-0.421292	0.825928	0.752527	0.0855522	-2.76127	0.383059	-1.17213	0.068654
XLOC_013088	2	180506359	180507357	7.19152	0.13574	-1.45452	0.98346	3.38162	0.427533	4.71047	0.404107	-1.80438	7.97e-06	-0.889942	0.100873	-0.546127	0.281889	-1.29415	8.46e-05	0.34566	0.190629	-0.274752	0.560512	0.385868	0.300633	-1.51647	3.85e-08	-0.543276	0.198841	-2.00118	5.62e-19	-2.00238	3.37e-12	-2.64049	1.1e-19
XLOC_013098	2	181049257	181049822	0	1	0	1	0	1	0	1	3.73221	0.156818	0	1	0	1	0	1	0	1	0	1	-0.0329892	1	0	1	0	1	0	1	0	1	-7.6048	1.43e-10
XLOC_013329	2	198161771	198162676	-0.369888	1	-0.367406	1	-4.83801	0.260315	2.35329	0.419176	-0.101104	0.923984	0.196872	0.438445	-3.6181	5.65e-17	0.0727831	0.998156	-0.557244	0.0588861	-2.36644	6.59e-28	0.791811	0.0186275	-1.91912	2.64e-08	1.06253	2.88e-05	0.662349	0.00128022	-1.89869	2.98e-12	-0.0742494	1
XLOC_013562	2	212304032	212305241	1.86879	0.776663	1.37393	0.811437	2.58498	0.376265	1.07778	0.947772	1.47847	0.181415	0.225104	0.898456	1.76081	0.0951302	1.83892	0.0212188	-1.59627	0.115948	-0.451075	0.512877	0.11112	1	0.793604	0.445259	1.05693	0.10444	2.19791	5.46e-06	-2.15406	0.0496532	-0.39212	0.801119
XLOC_013634	2	215679428	215680477	0	1	4.91749	0.354675	0	1	7.30898	0.172847	-2.74135	0.29436	2.9012	0.337831	-0.848695	0.807872	2.98958	0.289966	2.29891	0.418746	0	1	-2.27778	0.45134	1.29484	0.624866	1.88117	0.178185	-4.82928	0.0128847	0	1	4.32934	0.0539333
XLOC_013757	2	221687729	221688330	-5.88563	0.369247	-6.18775	0.140192	-2.91631	0.633582	-1.30284	1	0	1	5.63121	0.00310048	5.04828	0.0219722	0	1	0	1	-3.8882	0.10382	0.100677	1	1.68614	0.299396	0	1	-2.07511	0.302967	3.563	0.0181767	0	1
XLOC_013857	2	226568743	226569314	-5.77281	0.305298	-1.94423	0.902188	-6.19144	0.237027	-7.37183	0.070572	-5.9899	3.24e-05	-1.32367	0.0846091	-2.29184	0.00295567	0.285209	0.902892	-7.2098	7.3e-09	-2.22874	5.69e-05	-1.97084	0.299139	-6.82734	6.02e-06	0.553602	0.715711	-1.33717	0.0688645	-2.45655	4.25e-05	-4.00646	0.00184972
XLOC_014023	2	236275546	236281375	0	1	0	1	0	1	0	1	-4.57	0.0162076	2.90207	0.337831	0	1	0	1	-2.34219	0.410869	0	1	0	1	0	1	-6.67018	3.91e-06	0	1	0	1	0	1
XLOC_014425	2	9830029	9830718	0	1	4.22218	0.471935	0	1	0	1	-0.0723942	1	1.16011	0.639582	2.31309	0.201148	2.15791	0.491072	-0.0555411	1	5.09876	0.00448934	2.16979	0.207766	0.861806	0.678148	0.18422	1	-3.5812	0.127354	0	1	0	1
XLOC_014671	2	24828061	24828667	0	1	0	1	0	1	0	1	0	1	-3.52064	0.14326	0	1	0	1	2.29442	0.418746	4.32383	0.0343847	0	1	-2.13927	0.505539	0	1	-2.69712	0.316047	0	1	-2.3723	0.417853
XLOC_014698	2	27115767	27116080	2.30321	0.517296	4.34893	0.165842	5.24688	0.1706	2.49896	0.660722	1.05938	0.553061	2.29411	0.0351074	0.932868	0.43087	0.851526	0.491072	1.08284	0.423312	0.0383306	1	-3.12068	0.244513	0.441059	0.716276	0.921008	0.132098	0.191538	1	2.06543	0.0546262	-0.682571	0.670876
XLOC_014850	2	38073703	38076470	7.00898	0.254388	-7.56384	0.195461	-4.13054	0.459674	-5.32531	0.364979	-3.62932	0.10752	-1.14911	0.000126157	-0.0168504	1	2.15999	0.491072	0.6309	0.79724	0.421283	0.97388	-2.27759	0.45134	1.47529	0.255077	-0.731788	0.790293	0.558969	0.804338	-3.27558	0.264027	-1.82724	0.239878
XLOC_014962	2	47123378	47124032	7.42232	0.233708	6.57504	0.138967	4.49557	0.233796	1.39567	1	2.8268	0.00370917	1.71356	0.467175	2.48623	5.09e-05	1.62047	0.281079	3.82558	1.27e-05	2.08289	0.129247	4.14171	0.0603099	1.42333	0.0501087	2.90835	8.24e-05	2.46058	0.116683	3.43162	0.00040275	2.0649	0.203518
XLOC_014974	2	47974249	47982642	-5.91288	0.162973	3.02004	0.650146	0	1	-6.0948	0.270738	0.255194	0.9606	-0.268105	0.186445	0.130558	1	-1.25244	0.0456042	0.639381	0.565721	-0.885857	0.103349	-1.40246	0.414421	-0.49336	0.625976	-1.54346	0.14956	-1.44592	0.361401	2.76084	0.0269486	-1.43162	0.374116
XLOC_015105	2	62406472	62407070	0	1	0	1	0	1	0	1	0.11624	1	4.74731	0.0360176	-3.83355	0.132813	2.15999	0.491072	0	1	0	1	0	1	4.92349	0.0101299	0	1	0	1	-3.9548	0.131654	0	1
XLOC_015137	2	67701737	67704510	-8.83228	0.0958817	-1.30423	1	-1.69344	0.799206	-3.74899	0.55512	-0.893485	0.00140172	0.0487903	0.988631	-3.05379	1.78e-22	-0.212905	0.783965	-2.34602	7.78e-81	-3.24479	9.52e-44	-0.172318	0.459434	-3.90959	1.07e-56	-0.937912	2.65e-08	-0.833248	2.77e-10	-2.46958	1.07e-74	-2.63231	2e-55
XLOC_015172	2	73518046	73518657	3.03141	0.353586	3.29943	0.281567	5.73255	0.0839544	1.39495	0.918887	-1.2343	1.73e-39	0.187801	0.361812	-0.317318	0.193649	1.87981	1.21e-36	-0.564344	0.000529722	1.76038	1.69e-36	1.05301	1.62e-09	0.548028	0.108147	1.8683	1.33e-79	2.47614	7.35e-117	-1.1745	2.7e-07	0.298624	0.399628
XLOC_015222	2	83437159	83438683	-1.15144	1	0.433963	1	-1.009	1	0.355067	1	-0.525154	0.334848	2.00743	0.000321385	0.1185	0.93517	1.44592	0.0142753	0.440057	0.840608	-0.831795	0.231142	0.293925	0.240702	-0.0029756	1	-0.470594	0.323325	0.283526	0.422956	1.2373	0.21422	-0.500026	0.230986
XLOC_015249	2	89763639	89763917	2.4018	0.775428	7.73566	0.0052404	11.0685	0.00148061	0	1	0	1	0	1	0	1	-0.119136	1	-3.18804	0.20681	0.422223	0.95941	0	1	0.462658	0.955996	-3.0802	0.239661	-2.69681	0.316047	0	1	0	1
XLOC_015278	2	96371296	96375222	1.36821	0.780001	2.22202	0.764007	0	1	2.75868	0.0967615	0.796179	4.97e-12	-1.77819	4.17e-41	-0.63859	0.00108641	-1.22866	0.645832	-2.35447	0.410869	0	1	-0.70261	0.000201616	-3.489	0.190651	-1.79804	4.93e-40	-1.53412	2.8e-36	0.107054	0.38294	-1.31854	3.31e-18
XLOC_015298	2	100186440	100187796	0.519816	1	3.98152	0.519693	1.42519	0.959721	-0.448994	1	0.11138	1	0	1	-2.93335	0.315842	5.52782	0.00299404	0.905703	0.503468	-0.499622	0.924478	0.0906194	1	1.36819	0.476314	-4.75784	0.0253199	0	1	-4.89837	0.031127	0	1
XLOC_015449	2	121367571	121368252	0	1	0	1	0	1	0	1	0	1	4.55975	0.083314	0	1	0.809091	0.00600979	0	1	0	1	0.025538	1	0	1	0	1	0	1	0	1	-5.89408	0.000481137
XLOC_015488	2	132539627	132548717	5.08289	0.396864	-0.264894	1	-2.96595	0.498126	-5.66606	0.329222	0.420098	0.886072	-1.33306	0.00161636	-1.63323	0.00472811	0.833278	0.357039	-0.236942	0.708456	-1.30354	3.71e-07	2.51595	0.0108824	-1.49243	2.91e-05	0.0267079	1	-1.508	0.0205625	-0.259397	0.914091	-1.92058	0.00250588
XLOC_015606	2	151508904	151511673	0	1	0	1	0	1	0	1	0	1	0	1	0	1	0	1	0	1	0	1	0.719581	0.136667	0	1	0	1	0	1	0	1	-5.68497	0.000959353
XLOC_015613	2	152214928	152219821	1.83296	0.699576	-0.263207	1	3.34583	0.35831	12	2.58e-06	-0.528748	0.254104	-1.56573	0.002015	0.328125	0.43576	-0.565005	0.0269654	0.586507	0.0223106	-1.62792	6.08e-05	2.36821	0.42522	0.933933	1.07e-05	-0.25995	0.428253	-0.695777	0.000740659	1.22904	0.000949684	-1.64106	6.78e-07
XLOC_015852	2	179209983	179212111	-2.28236	0.838954	1.39975	0.978786	-4.58091	0.382888	1.22379	1	-0.727163	0.493629	-0.551099	0.514639	1.00015	0.646319	0.0177228	1	-3.38049	0.0140093	1.12028	0.48165	1.32688	0.45134	-0.364903	0.914739	-1.02966	0.581294	-1.59006	0.177219	1.05933	0.158716	0.174795	1
XLOC_015875	2	182185819	182186333	2.58135	0.0542813	2.11592	0.0205441	3.18161	2.1e-05	2.25007	0.0195543	0.486276	0.0883329	3.22909	9.5e-23	0.418362	0.181354	1.5102	4.85e-09	0.143918	0.66538	1.75701	1.1e-11	0.0406757	1	1.29311	2.2e-08	1.09871	4.15e-07	0.926726	0.0272289	0.499317	0.0402952	0.534011	0.0834794
XLOC_016421	2	218461284	218463275	0	1	5.3684	0.342782	-6.37256	0.223212	-3.92359	0.546982	0	1	2.9012	0.337831	0.55993	0.932295	0	1	0	1	4.6276	0.0161498	0.0904252	1	0	1	0	1	0	1	-3.28229	0.264027	-3.75005	0.11967
XLOC_016934	2	10022765	10025054	1.30108	1	0	1	-5.64777	0.253724	0	1	0.302028	0.809385	-0.86923	0.133547	4.42343	0.03303	0	1	0	1	-0.671571	0.155087	0	1	-0.0539061	1	1.14884	0.013355	0	1	0	1	-2.38524	0.417853
XLOC_016937	2	10043880	10045798	-3.67842	0.586416	-2.26231	0.764007	2.27943	0.762548	0.355781	1	-0.174993	1	-2.07428	0.0179383	2.58156	0.330944	0	1	0	1	-0.496456	0.482972	3.22136	0.212725	0.159976	1	0.328725	0.74974	0.686057	0.910305	1.83301	0.38294	-2.38524	0.417853
XLOC_016942	2	11560199	11563078	1.42977	1	2.20339	0.575386	1.65392	0.883882	0.535388	1	0.666019	0.730979	1.14665	0.00472022	1.74603	0.119217	-0.445518	0.500168	0.640679	0.589341	0.220521	0.835797	0.367327	0.952076	-0.108938	1	2.65447	3.23e-08	3.66831	1.24e-05	-0.323148	0.915763	0.256512	0.957247
XLOC_016944	2	11827931	11828456	9.2062	0.109237	0	1	5.27962	0.266267	0	1	0.999347	0.709457	5.06079	0.0171391	0	1	0	1	0	1	1.43179	0.173713	-0.752306	0.896172	-0.58599	0.779674	-0.339373	1	0	1	0	1	-3.23315	0.216411
XLOC_016952	2	13274012	13274766	1.07798	1	8.19426	0.0879878	5.27219	0.230838	-0.427859	1	1.80103	0.0840812	1.90343	0.119653	2.84286	0.00123455	-0.240121	0.989096	0.529598	0.553036	1.65678	0.000347079	2.36821	0.42522	0.228917	0.927017	-0.200857	1	0.0417716	1	-0.897252	0.536378	-1.12242	0.163564
XLOC_016954	2	13579381	13579722	0	1	0	1	0	1	5.60952	0.287155	2.84208	0.35457	-2.64116	0.337831	2.74304	0.020644	-2.51828	0.357039	0	1	0	1	0	1	0.398504	1	-4.76026	0.0173113	2.86394	0.351527	-1.96094	0.580483	3.11275	0.252684
XLOC_016962	2	15886268	15886936	0	1	0	1	0	1	0	1	0	1	0	1	0	1	0	1	0	1	0	1	-2.35855	7.07e-06	0	1	0	1	0	1	0	1	-3.76082	0.118976
XLOC_016989	2	22389323	22389553	0	1	-1.95822	0.412813	0	1	-2.12676	0.80551	-0.829438	0.000852932	5.88837	0.000644349	0	1	-0.0501216	1	0	1	-4.19393	0.0674336	0	1	0	1	0	1	-3.5812	0.127354	3.79779	0.0788351	0	1
XLOC_016998	2	24468238	24469530	0	1	2.60777	0.732041	0	1	5.67138	0.290427	0	1	3.42072	0.224293	5.71433	2.37e-09	0	1	-1.82048	0.338093	-2.15539	0.478776	0	1	0	1	-1.1462	0.415825	2.86715	0.351527	0	1	-1.50434	0.508949
XLOC_017002	2	27017335	27019482	2.27264	0.736983	2.22202	0.764007	-2.09628	0.77287	9.32595	0.0416642	0	1	-0.652329	0.348177	2.27089	7.05e-05	1.68029	0.398253	-0.042562	1	-5.40755	0.00331385	0.784604	0.340691	1.93516	0.205287	2.77691	4.36e-05	-5.08367	0.00552098	2.1824	0.000271798	-2.03604	0.0971387
XLOC_017005	2	29194574	29195592	0	1	0	1	0.660865	1	9.65844	0.0255619	0	1	-2.64113	0.337831	-2.11015	0.512303	2.15999	0.491072	0.869356	0.261845	0.311112	0.912318	0	1	-1.31409	0.000980458	-3.10955	0.0195839	0	1	-0.301529	0.747255	0.74045	0.882023
XLOC_017012	2	30973604	30974100	9.09265	0.117206	6.75379	0.0813826	-2.09582	0.77287	0	1	0	1	3.8028	0.149193	6.72135	3.99e-05	0	1	0	1	5.73399	0.000266709	6.97601	3.15e-08	0	1	6.44274	1.41e-05	0	1	4.74483	0.010261	0	1
XLOC_017013	2	30976713	30976980	2.88154	0.625985	3.67249	0.613086	7.75246	0.0610185	0	1	1.93868	0.108221	1.25331	0.360335	2.49609	0.000455604	-0.413193	0.997531	2.25171	0.0691248	-0.0265132	1	4.6985	1.98e-07	2.17723	0.130398	0.554784	0.476935	0	1	2.89792	0.243603	0.402115	1
XLOC_017014	2	30977170	30977857	4.07875	0.310829	5.06857	0.33803	3.54341	0.472529	6.7944	0.200663	0.46446	0.559321	0.976822	0.287032	3.40535	2.61e-14	0.246553	0.997736	2.78015	7.73e-07	2.17678	1.08e-06	5.05074	1.35e-13	2.79394	0.00155446	0.0683343	1	-3.412	0.00246655	4.74504	0.010261	1.88891	0.0447902
XLOC_017015	2	31608291	31609366	0.0858193	1	1.76384	0.0418428	1.32264	0.978674	1.08209	0.842649	0	1	1.27516	7.31e-14	3.46017	6.8e-51	-2.51817	0.357039	3.67727	0.121327	-0.201361	0.542259	1.45946	3.98e-08	0	1	-0.0310832	1	0	1	2.15213	2.52e-18	-5.55612	3.54e-16
XLOC_017020	2	33405599	33407498	-1.81071	1	-2.26231	0.764007	-0.0162488	1	-2.94632	0.695624	-0.840188	0.581543	0	1	2.58156	0.330944	-1.79752	0.0191392	2.12262	0.100145	0	1	0	1	0.232366	0.946691	-3.0802	0.239661	0.0692559	1	0	1	-1.56682	0.157156
XLOC_017032	2	37131856	37132836	0	1	0	1	-4.21386	0.440556	0	1	0	1	0	1	0	1	2.98765	0.289966	0	1	0	1	0	1	0	1	0	1	-3.66597	9.54e-05	-2.76127	0.383059	-3.23315	0.216411
XLOC_017033	2	37146116	37147065	0	1	0	1	-0.159621	1	0	1	0	1	0	1	0	1	-4.31579	0.0383132	-3.19952	0.206478	0	1	0	1	-2.14073	0.505539	0	1	-2.98722	0.000565792	-2.76127	0.383059	-6.09312	0.000148313
XLOC_017040	2	41676292	41676735	-6.40222	0.326175	1.74868	0.838783	-5.64808	0.28341	0	1	0	1	-2.64116	0.337831	0.610539	0.544025	0.419316	0.731887	0.430671	0.410869	0.184752	1	0	1	-4.63811	0.0441762	-0.206462	0.905263	0	1	0	1	0	1
XLOC_017052	2	46615267	46615647	2.4018	0.775428	0.364802	1	-2.91631	0.633582	0	1	0	1	-1.7286	0.00884799	1.04631	0.19997	0.300052	0.654674	-2.34219	0.410869	-3.50564	0.166449	-0.291358	1	0.818049	0.0781045	-3.08198	0.239661	-3.37412	8.86e-10	0	1	-1.11848	0.149677
XLOC_017068	2	53197357	53198547	1.48902	1	-0.991964	1	-3.32273	0.449888	7.80377	0.016012	-1.22103	0.0413435	-1.88653	2.13e-07	-1.73767	3.08e-11	-0.493942	0.0434328	-1.02825	0.0745471	-0.984509	0.0567129	-0.0523073	1	-0.514374	0.0888688	-2.26827	6.62e-09	-2.65478	6.14e-19	0.0935609	0.980803	-3.03072	1.08e-17
XLOC_017069	2	53201823	53206393	-1.47211	1	-2.09702	0.779504	-0.683828	0.932354	1.65553	0.90574	0.114116	1	-1.86153	5.77e-09	-1.40292	3.04e-09	-0.857615	5.12e-06	-0.850332	0.123057	-1.83524	2.93e-05	-0.00476596	1	-0.356124	0.224158	-1.29973	0.00142409	-2.22566	4.11e-14	-0.0840477	0.967354	-2.81862	3.93e-22
XLOC_017085	2	60047634	60049157	-7.29748	0.265706	-1.20001	1	-1.8951	0.723518	3.401	0.564683	-0.837916	0.652502	-2.76185	5.43e-07	-1.19336	0.0150093	-2.58249	3.38e-11	-1.49896	0.0307879	0.232286	0.901702	1.86424	0.32822	-1.97862	1.73e-05	-3.00622	3.46e-05	-3.81914	2.59e-16	-1.15885	0.00690694	-2.18698	0.0001453
XLOC_017096	2	62490152	62491454	2.4018	0.775428	2.60777	0.732041	0	1	-0.402427	1	1.94698	0.251593	-1.98013	0.335871	-5.35477	0.0129714	-3.13799	0.000576078	0	1	0	1	-3.64952	0.137255	-3.76217	4.05e-05	0.194318	1	-6.28146	2.23e-05	1.83309	0.38294	-1.98489	0.0732002
XLOC_017107	2	65626414	65626674	0	1	0	1	0	1	0	1	0	1	0	1	0	1	0	1	0	1	0	1	0	1	0	1	8.9188	1.35e-27	0	1	0	1	0	1
XLOC_017111	2	66630055	66633461	5.43266	0.132073	3.00913	0.00901316	4.06821	0.250768	-8.44477	0.0990177	1.00424	0.0479366	0.284485	0.448416	1.88064	0.00159781	0.755154	0.357039	3.52409	1.64e-10	0.334514	0.787814	-0.117512	1	4.34674	1.93e-53	1.09227	0.0150969	2.38951	0.00136385	3.05516	1.56e-14	-0.207708	0.884906
XLOC_017112	2	66636009	66639208	5.54388	0.129803	3.39498	0.000567216	4.38882	0.138499	-3.53789	0.560888	1.03584	0.0191083	0.266396	0.490736	1.91476	0.000985875	0.715405	0.406108	4.01301	1.26e-17	-0.0459581	1	-0.361581	0.467812	4.08832	6.01e-35	1.11477	0.0119206	1.60352	0.0414216	3.08317	2.63e-18	-0.0283931	1
XLOC_017113	2	66653547	66654148	-2.2008	0.838954	2.00729	0.814399	5.08691	0.2514	6.21323	0.247016	-0.814323	0.719911	-0.662961	0.738797	0.202709	1	0.0244297	1	-1.18102	0.385208	-3.89013	0.10382	3.22118	0.212725	-0.778514	0.355496	-5.39245	0.00291663	-1.53022	0.539802	-1.18423	0.0961172	0	1
XLOC_017127	2	72871352	72872180	0	1	2.22202	0.764007	0	1	0	1	-1.09963	0.408304	-5.87329	0.000882547	-1.58117	0.0360203	-2.51817	0.357039	-1.35617	0.0784104	-2.93878	0.00780252	0.29625	1	-2.04291	0.00291414	-1.65799	0.00955019	-1.13605	0.543923	-1.96094	0.580483	0.996284	0.494707
XLOC_017134	2	76938513	76941270	-5.32713	0.355412	0	1	-3.82445	0.453823	-3.46483	0.611471	-1.23362	0.150845	-3.20942	0.0154906	2.74638	0.0315657	-1.72141	0.000817155	-0.0675307	1	-1.97222	0.054353	0.110709	1	-1.83548	0.190485	1.39383	0.0401299	0.112875	1	-1.23602	0.417994	-1.02961	0.149825
XLOC_017136	2	77193796	77194044	0	1	0	1	0	1	0	1	-2.74135	0.29436	-1.16186	0.576137	-0.440955	0.769512	-0.84259	0.423481	-4.09893	0.0606509	-4.83997	0.0164563	-0.143211	1	-1.57493	0.0658241	-1.58407	0.425696	-3.88794	3.3e-06	-0.377653	1	-2.46934	0.0334191
XLOC_017139	2	78125378	78131056	0	1	3.12078	0.490568	3.00201	0.389132	0	1	0	1	3.42072	0.224293	-2.11151	0.512303	-1.53805	1.19e-05	-0.454233	0.486815	-2.55365	9.61e-07	0	1	-2.0836	5.78e-08	-2.07953	0.00202875	0	1	2.89801	0.243603	0	1
XLOC_017150	2	82934662	82936969	-3.25892	0.754823	3.14643	0.607825	-0.527449	1	-0.82827	1	-0.465597	0.864332	-1.74411	0.0318646	-2.64062	0.000197777	2.15999	0.491072	0.090512	1	-6.80086	1.73e-06	0.331483	0.806106	-2.28516	7.41e-07	-1.67116	0.0727818	-3.01689	1.04e-12	0.330059	0.745353	-2.9021	5.35e-09
XLOC_017151	2	82938185	82940435	-4.43504	0.526996	6.36033	0.21399	-5.44597	0.283793	-10.4424	0.0143949	-4.87923	0.00628465	-2.37475	0.224293	-3.83462	0.132813	0	1	-0.205259	1	-6.05975	0.00017241	0	1	-3.96795	1.26e-10	-6.31079	2.88e-05	-4.82857	0.0128847	-6.01332	0.000831691	-2.9936	0.0124224
XLOC_017153	2	82948897	82950218	0	1	2.56614	0.764007	0	1	0	1	-0.712302	0.915847	-2.93734	0.0716378	-3.83355	0.132813	0	1	-0.0432839	1	-5.90055	0.000380324	3.22154	0.212725	-3.81617	6.5e-08	-4.54702	0.0277464	-4.12554	0.0557301	0.62464	0.640474	-3.70224	0.0144087
XLOC_017167	2	90663615	90664189	0	1	0	1	1.34233	0.975678	0	1	3.35693	0.237995	0.106065	1	0.567083	0.838672	4.84705	0.0209934	0.637082	0.790042	0.127139	1	-0.0926852	1	1.2608	0.635838	1.02561	0.721811	-0.215121	1	-0.730898	0.597105	-1.17637	0.135544
XLOC_017168	2	90707125	90711649	-2.2008	0.838954	0	1	0	1	0	1	0	1	0.0382651	1	-0.403476	0.958449	-2.18896	2.94e-08	-0.195426	0.986664	-4.44229	0.0396826	0	1	-1.61885	0.00939443	-3.6085	0.136248	-1.73434	0.143742	-0.926806	0.514554	-1.49104	0.513338
XLOC_017170	2	90716673	90718799	1.78262	0.938665	2.60777	0.732041	8.6373	0.0773209	0	1	-2.29525	0.0911371	-2.01045	0.0290139	-1.25232	0.593109	-1.95113	0.000122777	-0.207173	1	-5.15112	0.00777826	0	1	-3.62412	0.00639582	1.9447	0.28586	-3.30565	0.00485315	-2.78054	0.000339575	-3.715	2.28e-05
XLOC_017174	2	90729037	90730341	0	1	5.76837	0.305666	0	1	0	1	0	1	-2.57765	0.0269999	-3.45337	0.200062	-3.52613	3.91e-07	-1.16745	0.317974	-0.683287	0.671475	0	1	-5.60492	0.00270323	-4.54768	0.0270197	-2.62071	0.0397927	-1.96473	0.0424057	-2.81886	0.0948721
XLOC_017175	2	90730860	90732376	0	1	0	1	-2.09582	0.77287	0	1	-3.62932	0.10752	-4.76515	0.0256984	-4.94633	0.0234748	-3.71745	9.27e-11	-0.32303	0.906064	-3.50564	0.166449	0	1	-3.48612	0.00942024	-1.28004	0.43833	-1.95807	0.231578	-6.20937	0.000815978	-6.32824	5.86e-05
XLOC_017184	2	93843875	93849265	0	1	0	1	0	1	0	1	0	1	0	1	0	1	0	1	0	1	0	1	0.780466	0.0021045	0	1	0	1	0	1	0	1	-8.50953	3.19e-17
XLOC_017186	2	94595348	94595657	0	1	0	1	0	1	0	1	-2.74112	0.29436	-4.06304	0.0645454	-5.46782	0.0110735	-1.01392	0.41551	-0.0618592	1	-2.15654	0.478776	0	1	-0.951408	0.281635	3.80329	0.0916413	-4.82928	0.0128847	-0.0220213	1	-4.46444	0.0371179
XLOC_017187	2	94614717	94617958	-8.51819	0.108863	0	1	0	1	-4.69227	0.440858	-1.06411	0.38094	-1.66732	0.0194546	-7.20185	7.67e-07	-3.38647	0.161071	0	1	0	1	2.3684	0.42522	0	1	-3.55368	6.98e-05	-4.37129	6.69e-14	-0.895585	0.383059	-2.44156	0.00271811
XLOC_017189	2	95584290	95587864	0	1	3.73089	0.543183	-0.651755	1	-3.01155	0.695624	-0.712531	0.915847	-4.45639	0.0300654	1.35957	0.587108	-0.414771	0.986895	-1.91442	0.183307	0	1	-0.752652	0.896172	-1.23009	0.48842	-0.770773	0.635712	-3.34511	6.59e-11	-0.293453	0.966959	-4.6446	2.05e-12
XLOC_017190	2	95868863	95869947	4.45252	0.562278	0	1	0	1	1.04727	1	0.870005	0.65303	-1.07118	0.429401	0.74747	0.57748	0	1	3.14186	0.22116	-2.15654	0.478776	4.14171	0.0603099	-4.17345	0.0782463	1.10643	0.553285	-3.68903	0.000455046	0.622945	0.627079	-0.776711	0.544415
XLOC_017194	2	97834346	97837380	-3.50363	0.647647	0	1	-2.09582	0.77287	0	1	2.02881	0.559321	0	1	0	1	0	1	2.29442	0.418746	0	1	-0.300014	0.728809	0	1	0	1	0	1	0	1	-2.98257	0.00784137
XLOC_017199	2	99788739	99792084	-7.09748	0.124815	-3.97	0.526608	-10.0666	0.0248975	1.48846	1	0.118192	1	-0.655684	0.217453	-1.68684	0.00566893	-0.993875	0.0257687	0.252152	0.886889	0.274121	0.754123	0.564429	0.670726	-1.92422	0.00372193	-1.21488	0.0146952	-0.639048	0.523295	-1.1501	0.091867	-1.08826	0.112805
XLOC_017200	2	99801179	99802254	-7.11804	0.235035	-6.74831	0.248871	-6.12518	0.217985	-6.92784	0.20964	1.52906	0.122081	-0.812473	0.289762	-3.09471	0.00177784	-2.01269	0.000133882	-0.924081	0.418746	0.3831	0.681271	-0.639684	0.789283	-1.59183	0.0352146	-0.830734	0.23868	-0.298499	0.940204	-0.527864	0.75539	-0.305156	0.925311
XLOC_017202	2	99811581	99818512	-1.68245	0.763983	-1.42023	0.732041	-5.62771	0.0639113	-2.33286	0.352657	0.00538219	1	-0.940609	5.85e-06	-0.998616	0.00250974	-0.903929	7.48e-10	0.460467	0.013535	-1.048	1.87e-11	-0.309445	0.34415	-1.61084	1.57e-19	-1.97196	3.12e-34	-1.55962	2e-10	-0.0595094	1	-0.347243	0.358167
XLOC_017205	2	101095105	101096646	0	1	-7.79591	0.125873	-9.73614	0.0373867	0	1	2.84514	0.35457	4.35072	0.0672844	6.66015	1.47e-06	-2.21749	5.21e-09	-1.70333	3.67e-09	-0.0563877	1	-3.12051	0.244513	-0.876419	0.000352912	-1.69353	6.53e-10	0	1	2.89801	0.243603	-1.57109	0.429454
XLOC_017206	2	101218074	101219285	-5.2212	0.434462	0	1	0	1	-2.17725	0.744924	-0.288501	0.891696	-1.19853	0.0543214	-2.6473	0.000186138	-3.38637	0.161071	0	1	0	1	0	1	0	1	-1.53203	0.0333866	-2.0905	0.0043457	0.0418447	1	0.334985	0.857827
XLOC_017208	2	101528083	101529487	-3.03929	0.736983	0	1	0	1	-3.01155	0.695624	0	1	-0.732713	0.199627	-0.112302	1	0.467561	1	0.22066	1	-3.37594	0.00857351	0.798088	0.693731	-0.79597	0.634537	1.10537	0.559606	-0.765015	0.692072	2.76442	0.0308192	-4.16466	0.0671621
XLOC_017209	2	101530625	101532949	1.03541	1	-3.3643	0.651902	0	1	4.28279	0.414853	-1.60007	0.483156	-1.08149	0.0168628	-0.900778	0.251639	0	1	-0.87031	0.391791	-0.197755	0.781096	-0.038247	1	-2.56389	2.97e-06	-2.18709	0.023183	-0.119848	1	-1.61453	0.0677284	-4.32226	8.97e-10
XLOC_017211	2	102115776	102116147	1.31095	0.899954	4.01884	0.183441	0.660865	1	6.72868	0.188931	-0.543677	0.699654	0.970803	0.502617	2.75952	0.00089743	0	1	0	1	0.699174	0.0066856	0	1	1.14462	3.07e-06	0	1	-0.780914	0.567485	5.31174	0.00189197	1.02408	0.534186
XLOC_017213	2	104231359	104231775	0	1	5.24824	0.354675	-2.09582	0.77287	0	1	0	1	0	1	0	1	0	1	-0.063473	1	3.29417	0.0119089	0	1	-0.566399	0.76586	4.18735	0.0479419	0	1	2.89792	0.243603	0	1
XLOC_017219	2	106238535	106239917	3.75845	0.561732	0.203308	1	1.07772	1	-1.62141	0.972822	0.100967	1	0.750106	0.473187	0.344783	0.856815	-1.38871	0.321978	0.40191	0.809427	0.29606	0.938522	0.16632	1	1.77469	0.0420452	-1.59399	0.199455	-0.453479	0.930086	1.61877	0.105338	-1.42896	0.101678
XLOC_017223	2	107121200	107122846	0	1	0	1	0	1	0	1	0	1	5.06171	0.0227537	0	1	1.52569	0.000457006	0	1	0	1	0	1	0	1	0	1	0	1	0	1	0	1
XLOC_017234	2	110530308	110532233	-5.55621	0.308445	0	1	-7.30625	0.168139	-1.2492	1	0.409985	0.969155	1.3634	0.34009	0.358958	0.884739	2.98765	0.289966	2.39093	0.00780947	0	1	0.0906194	1	4.37947	0.0378218	0.199525	1	1.66259	4.53e-07	-0.246005	1	-0.965853	0.776922
XLOC_017239	2	110637991	110638791	0	1	0	1	0	1	0	1	0	1	0	1	0	1	0	1	0	1	0	1	-0.719123	0.455178	0	1	0	1	0	1	0	1	-6.61192	5.92e-06
XLOC_017241	2	111450394	111451917	0	1	2.62704	0.358681	5.60222	0.0144072	2.53137	0.695624	0	1	0	1	0	1	0	1	0	1	-2.01135	0.0439928	0	1	-0.831358	0.6032	-2.2427	0.43833	0	1	0	1	0	1
XLOC_017243	2	111554147	111555051	3.23694	0.646326	2.22202	0.764007	-2.91631	0.633582	5.46007	0.277854	2.84514	0.35457	0.226677	0.976267	0.948723	0.639269	-2.1442	2.3e-28	1.09932	0.455022	5.45054	0.00100528	-0.63373	0.713734	4.03893	0.00165108	-3.0802	0.239661	-2.03905	0.0928781	0	1	-2.06263	0.0770684
XLOC_017258	2	116021827	116024539	1.5602	0.915093	0	1	-1.6715	0.884668	-3.51408	0.605181	-0.641104	0.446188	-0.873406	0.429188	-2.24104	0.0013653	-1.06836	2.49e-08	-2.13876	5.8e-06	-5.98537	0.000799414	0.342818	0.826103	-2.0097	4.29e-06	-1.5704	0.0346558	-3.17963	1.8e-10	-2.12045	3.17e-07	-4.33345	7.1e-14
XLOC_017261	2	117869798	117871537	7.30435	0.170139	0	1	-5.21104	0.32514	0	1	1.19507	0.366816	-0.971941	0.190945	-1.44163	0.203152	-1.63989	0.0305677	-0.212696	0.948562	-2.18435	0.0173715	1.04983	0.56023	-1.68912	0.0602973	-0.294594	0.964502	-3.34167	0.000118671	0.930929	0.1618	-2.34927	0.0145252
XLOC_017264	2	118753754	118754472	-7.1575	0.273756	2.24803	0.823105	0.825044	1	0.0134627	1	-1.00537	0.00592525	-1.37492	9.52e-05	-0.307592	0.955322	-1.12885	1.27e-05	-1.83391	6.75e-11	-0.804521	0.72198	-1.2387	0.00033505	-0.741423	0.369825	-3.73721	2.21e-63	-1.8359	0.0216167	-0.135243	1	-4.51779	4.6e-19
XLOC_017268	2	118780001	118781812	0	1	0	1	-7.92754	0.139162	0	1	0.119336	1	-1.48747	0.300395	-1.15046	0.330944	0.322676	0.953959	-0.699179	0.498296	-0.92121	0.361558	0.100677	1	0.0719616	1	0.858884	0.348928	-1.49329	0.20381	0.39069	0.573319	-1.54596	0.0400536
XLOC_017270	2	119357576	119360680	-8.39842	0.114815	-10.002	0.00725357	-5.81753	0.212339	-5.41199	0.333004	-1.50175	0.180961	-4.10638	4.65e-08	-6.60489	2.62e-05	-5.27866	0.0113705	-1.91083	0.013448	-3.67265	5.52e-14	-0.389675	0.975418	-3.40434	1.18e-13	-1.64364	0.116265	-4.52204	5.91e-14	-4.71598	6.94e-19	-3.94558	8.66e-15
XLOC_017273	2	119982408	119983513	0	1	0	1	0	1	0	1	2.83903	0.35457	-3.52064	0.14326	-4.13884	0.0909824	2.15791	0.491072	3.6733	0.121513	-4.44229	0.0396826	1.02117	0.650193	0.0229154	1	2.23709	0.0860689	-4.51963	0.0256981	1.11086	0.384934	-0.495221	0.928715
XLOC_017275	2	122150113	122150466	0	1	5.85314	0.299046	0	1	0	1	2.10634	0.180591	-0.201839	1	0.575317	0.453188	2.15999	0.491072	-1.38299	0.023768	-0.959161	0.0342905	0	1	0.346137	0.800654	-0.309197	0.750641	-1.25799	0.207327	-0.817757	0.553533	-0.453828	0.728076
XLOC_017277	2	122456735	122458763	-5.00751	0.361954	-5.93927	0.211916	-2.49188	0.716164	-5.94151	0.301467	1.86488	0.0525025	-2.23135	0.00354743	-5.6663	0.00173119	-2.71882	0.0950134	-0.871723	0.393295	-1.11147	0.129952	-0.427604	1	-1.88249	0.313153	4.12611	0.000494478	4.097	0.000166341	4.34772	0.027619	-2.47551	0.000132862
XLOC_017291	2	126097330	126097698	-2.2008	0.838954	0	1	-2.09628	0.77287	2.53013	0.695624	-1.60029	0.483156	3.42154	0.224293	-2.11151	0.512303	-2.51817	0.357039	0.721582	0.681705	-0.212499	1	-1.66621	0.46774	-2.1171	0.0337213	-4.29727	0.0461178	-2.69712	0.316047	-1.3004	0.528399	-3.76082	0.118976
XLOC_017298	2	128782238	128782551	1.69539	0.564962	0.325529	1	-0.263425	1	1.11504	0.837329	-0.201101	0.997728	-1.42377	0.000442411	0.101193	1	-1.48414	7.6e-09	0.869426	0.057228	0.211585	0.882038	1.1415	0.0457159	0.245193	0.640007	-0.237253	0.807514	-2.09181	8.18e-10	0.408128	0.246095	-2.97215	6.17e-09
XLOC_017301	2	129013297	129014387	7.43768	0.186607	0	1	0	1	-3.01155	0.695624	-1.77465	0.163293	1.39169	0.372416	0.421707	0.625525	0	1	-0.305237	0.988064	0	1	0	1	0	1	-0.113367	1	-1.58511	0.0379546	4.74497	0.010261	0.963197	0.0739838
XLOC_017307	2	132474967	132476233	4.30424	0.480963	3.02004	0.650146	1.26114	0.997659	0	1	-0.712302	0.915847	-4.06308	0.0645454	0	1	0	1	-2.35447	0.410869	0.366932	1	0.0113841	1	0.964464	0.714347	4.96001	0.00762139	0	1	0	1	-6.10784	0.000321339
XLOC_017318	2	137877601	137878790	8.75886	0.142035	9.28652	0.0294849	2.39448	0.762524	8.95878	0.074339	0.404809	0.974372	-3.52064	0.14326	4.36665	0.0355177	0	1	2.84378	0.0521309	7.06536	4.07e-09	2.36821	0.42522	8.06501	2.1e-12	5.23267	2.38e-09	3.76752	0.161973	2.89801	0.243603	0	1
XLOC_017336	2	147910221	147912424	-3.03929	0.736983	-7.89559	0.177287	-7.55222	0.127098	-1.69746	0.955788	1.45104	0.00598319	2.01211	0.110482	2.07308	0.00600144	-2.36687	0.0260044	3.36362	1.07e-08	1.64036	0.00330612	-0.848939	0.606378	2.28488	0.00787262	0.88697	0.256863	-2.62347	0.0462241	2.63644	0.00621041	1.78456	0.00082181
XLOC_017340	2	148648976	148649841	8.17946	0.181232	-1.29837	1	10.3843	0.00886001	10.8416	0.00172992	0	1	0	1	3.49203	0.14308	0	1	5.17761	0.00473961	0	1	3.75356	0.11152	0.398504	1	0	1	0	1	0	1	-0.105009	1
XLOC_017341	2	148794727	148796050	0	1	0	1	0	1	0	1	0	1	-0.620309	0.910681	0	1	0	1	0	1	-0.658734	0.636693	0	1	1.60871	0.288296	-4.29811	0.0480947	0	1	0	1	0	1
XLOC_017348	2	150144402	150145636	0	1	0	1	9.92364	0.0269072	0	1	0	1	-1.31038	0.214457	2.60583	0.330944	2.15999	0.491072	0	1	-1.22596	0.388556	2.3684	0.42522	-0.744771	0.519763	0.183896	1	0	1	0	1	-2.38524	0.417853
XLOC_017349	2	150373629	150375022	0	1	-0.306024	1	-2.09582	0.77287	0	1	0	1	1.97464	0.0538988	2.58156	0.330944	0	1	0	1	0.348846	0.88273	0	1	1.77179	0.0180545	-4.29811	0.0480947	0	1	0	1	0	1
XLOC_017358	2	154416549	154417388	-8.25323	0.125742	-4.03726	0.514552	-2.91631	0.633582	0	1	-1.5222	0.282821	-0.448544	0.898456	-5.09704	0.0142086	0.125192	1	-2.76562	0.00304672	-6.26892	7.37e-05	-2.27778	0.45134	-0.0820789	1	-5.83101	0.000469818	-6.64026	8.67e-06	-4.87159	2.77e-09	-0.424163	0.934494
XLOC_017364	2	156614749	156616011	5.24634	0.380546	0	1	0	1	0	1	0.117097	1	2.78988	0.0998046	-1.42041	0.0331448	-1.90181	0.0483156	0.454933	0.637989	-2.59149	0.0149558	0.111961	1	-0.648827	0.574001	-0.787591	0.465905	-0.787682	0.496245	-0.222724	0.954068	-1.60909	0.0301654
XLOC_017369	2	158881217	158882258	-2.2008	0.838954	6.97067	7.63e-05	5.08978	0.196002	0	1	-3.6291	0.10752	-0.0170641	1	0	1	0	1	0	1	-0.439773	0.750142	0	1	-0.183368	0.969171	-4.5447	0.0364717	0	1	-0.945134	0.23911	0	1
XLOC_017371	2	159981259	159982211	4.13938	0.503733	-3.12248	0.652205	0	1	3.401	0.564683	0	1	0	1	0	1	-1.2476	0.00366399	0	1	-2.98321	0.278284	0	1	-3.48776	0.190651	0	1	0	1	0	1	-2.3723	0.417853
XLOC_017375	2	160672015	160672482	0	1	0	1	4.26021	0.358118	0	1	0	1	3.42072	0.224293	0	1	-1.53047	0.00018782	0	1	0	1	0	1	-0.164014	1	0	1	-1.65836	0.00233447	2.89792	0.243603	0.249704	0.775405
XLOC_017394	2	165544415	165544714	9.091	0.120183	2.4809	0.167302	9.66489	0.000374631	-2.17559	0.80551	1.8638	0.0539245	-1.87702	0.00186626	2.58156	0.330944	0	1	0	1	-1.14262	0.0156751	0	1	-1.91657	7.15e-08	-0.77585	0.43833	0	1	-2.45777	2.81e-10	0	1
XLOC_017397	2	165878347	165879264	0.292962	1	-0.534795	1	-4.36864	0.426961	-3.19403	0.678013	1.83119	0.149034	1.60052	0.0386295	-0.757306	0.409491	0.7544	0.538623	1.12876	0.298897	0.957837	0.209656	0.760985	0.63576	0.354111	0.829216	1.76949	0.0122065	-0.209586	1	0.961108	0.383059	-0.3843	0.882258
XLOC_017420	2	176832891	176833218	-5.32713	0.355412	1.06143	1	0	1	0	1	0.212227	0.711438	0	1	5.78712	0.0093583	0	1	0	1	0.144081	0.864485	0	1	0	1	0	1	0	1	3.5677	0.00634042	0	1
XLOC_017428	2	180362097	180364220	1.33731	1	0.784679	1	-5.75427	0.214542	4.13276	0.425882	-0.666086	0.63225	-2.19389	7.09e-19	-1.80342	1.58e-20	-2.40316	1.55e-74	0.857221	0.36711	-3.89013	0.10382	-1.04318	0.0032686	-1.51864	6.91e-21	-2.51071	1.36e-09	-4.80797	2.15e-136	0.40338	0.550486	-3.92653	7.25e-42
XLOC_017432	2	181098180	181099264	7.2304	0.243204	4.28739	0.514552	-1.6056	0.8402	0	1	-1.39857	0.284072	-0.884513	0.54611	3.46971	0.145097	-0.00123102	1	-2.34219	0.410869	0.254844	0.999179	0	1	-1.34714	0.346628	0.610251	0.617525	-2.34469	0.00105081	-3.95214	0.131654	-0.771091	0.255845
XLOC_017434	2	181101498	181102910	0	1	-4.44719	0.443808	5.18996	0.238979	0	1	0.323187	0.932988	-2.47216	0.00616341	-0.328775	1	0.509203	0.312874	0.864543	0.646722	0.445905	0.721215	0.734776	0.0652459	-0.634901	0.555023	-1.1021	0.0647852	-1.00993	0.0657252	-0.0660212	1	-1.55015	0.000296011
XLOC_017440	2	183555965	183556733	-2.98318	0.738868	-1.27422	0.996356	0.759737	1	-2.15979	0.851261	1.00137	0.444374	1.90383	0.300925	0.692666	0.257344	1.54051	0.0027404	-0.103964	1	1.23593	0.185704	-0.664159	0.0377982	0.338676	0.952432	-0.61478	0.231158	0.943183	0.35001	0.759403	0.0497519	-0.850974	0.239205
XLOC_017450	2	188484925	188486048	2.4018	0.775428	2.89648	0.704836	-1.03081	0.970315	6.51982	0.192726	0	1	-4.77833	3.23e-06	-0.694028	0.144194	-2.97836	8.19e-16	2.48039	0.111569	0	1	-1.68771	0.0490392	-0.669916	0.0846145	-5.42883	3.15e-11	-3.23396	3.57e-09	5.0562	0.00420866	-2.12259	2.3e-05
XLOC_017455	2	188832787	188835926	5.75862	0.0745715	-0.387637	1	2.06805	0.77287	2.52198	0.651017	0.865139	0.660473	-3.40495	0.000109718	-1.15005	0.0274551	-1.13117	0.0125955	0.743152	0.336748	-1.25086	0.156817	-0.451808	0.42522	0.0518183	1	-1.90392	0.00228421	-2.93069	1.15e-08	0.361351	0.442067	-2.72183	1.19e-06
XLOC_017456	2	189688267	189688803	-3.70615	0.537975	3.06688	0.650146	0.242606	1	0	1	2.38471	0.100592	6.29611	0.00019912	0.58518	0.692494	0.961661	5.87e-07	-0.991877	0.631415	-2.99871	0.0216656	3.22154	0.212725	0.861806	0.678148	-0.166208	1	3.29258	0.0286748	2.78025	0.0796216	-0.107788	1
XLOC_017464	2	192304025	192304266	0	1	5.43449	0.287043	5.08691	0.2514	1.06719	1	1.76365	0.00382498	0	1	-2.11151	0.512303	2.98573	0.289966	0	1	0	1	0	1	-2.14073	0.505539	0.719315	0.800946	1.44038	0.343155	-1.05417	0.649922	0.563493	0.887014
XLOC_017475	2	195771367	195772825	0	1	0	1	0	1	3.93796	0.483641	0	1	6.66212	5.82e-06	7.54508	4.71e-11	4.84705	0.0209934	7.50264	2.13e-10	7.01629	1.5e-07	5.98757	5e-05	7.51816	5.18e-09	0	1	0	1	6.51345	1.69e-06	2.26978	0.450527
XLOC_017478	2	195792218	195794595	3.52233	0.69055	-4.33496	0.505707	-2.09628	0.77287	0.388635	1	0	1	2.77693	0.00670023	2.48187	0.0109478	6.39725	4.3e-05	2.86769	5.72e-07	1.41222	0.166449	3.39336	3.83e-13	2.66476	8.66e-05	0	1	0	1	3.81591	6.8e-11	-3.05317	0.109141
XLOC_017479	2	195954704	195954956	0	1	0	1	-9.37965	0.0677599	2.53137	0.695624	0	1	0	1	0	1	-1.09289	0.161071	0	1	0	1	0	1	1.58706	0.114724	2.40997	0.383817	-1.72636	0.0200172	0	1	0.193378	0.967262
XLOC_017493	2	201566198	201570510	1.30219	1	1.49759	0.981913	-0.341988	1	-5.40138	0.338503	-0.327134	0.791924	-1.03636	0.577646	-1.2522	0.29112	-1.7838	4.09e-08	1.32998	0.100508	1.78341	0.0756729	-1.80651	0.100584	0.692601	0.501829	-1.51097	5.41e-05	-3.04175	0.000257341	0.0149428	1	-1.82008	0.0555888
XLOC_017497	2	202872132	202874434	1.9458	0.838954	-0.533634	1	0.531337	1	0	1	0.103798	1	-2.64113	0.337831	-0.466811	0.453564	0	1	-2.61189	0.0229032	0	1	3.22154	0.212725	1.29484	0.624866	1.02521	0.00634842	0	1	0.155944	0.914544	3.64179	0.150233
XLOC_017508	2	206691125	206691356	0	1	0	1	0	1	0	1	0	1	4.10351	0.105223	0	1	2.20084	0.00139331	0	1	0	1	0	1	0	1	3.26831	0.182255	0	1	0	1	0	1
XLOC_017515	2	208257572	208258992	-3.03929	0.736983	2.22202	0.764007	-2.09582	0.77287	2.74434	0.371126	0	1	-0.56725	0.224293	2.19751	1.89e-06	0	1	2.66993	1.19e-16	0	1	2.36821	0.42522	0	1	5.14375	0.00582349	0	1	5.88471	8.08e-05	0	1
XLOC_017531	2	217168967	217169715	1.07798	1	-4.96983	0.369327	-4.58067	0.377713	0	1	1.1677	0.249479	0	1	4.00109	0.0686542	0	1	-3.21105	0.205536	0.524515	0.134335	0.515344	0.788161	-1.79275	0.00155318	0.197425	1	-1.58285	0.0325127	1.11235	0.475786	0.0949269	1
XLOC_017544	2	221467812	221468296	0	1	3.53369	0.575858	0	1	4.6371	0.376847	6.49623	1.57e-05	0.971717	0.459478	0.214489	0.900528	1.76771	0.208255	-0.0842631	1	1.92894	1.96e-07	0.734516	0.586943	0.832749	0.257962	-0.45291	0.671882	-1.10267	0.47214	0.721014	0.477958	1.75797	0.0172875
XLOC_017557	2	228789566	228791311	0	1	-6.83225	0.241206	-6.25382	0.212924	0	1	-2.88133	3.51e-07	0	1	2.60583	0.330944	-2.60582	0.0346415	-0.644993	0.689225	0.652879	0.487273	2.3684	0.42522	-2.03003	0.0139922	0	1	-3.60292	0.00699795	-4.61316	0.0706242	0.266152	1
XLOC_017589	2	238175907	238177330	4.05673	0.519313	2.22202	0.764007	-6.48324	0.215632	0	1	3.54534	0.0010539	4.10205	0.0978313	-0.730606	0.461754	-0.601549	0.691266	2.99062	0.000237064	-4.89061	4.76e-08	5.67123	0.00038742	-1.67794	0.112328	0	1	-3.99039	9.47e-05	3.35061	0.0153332	0.963798	0.458671
XLOC_017597	2	242367120	242367541	0	1	0	1	0	1	0	1	0	1	0	1	0	1	0	1	0	1	0	1	0.282258	0.460867	0	1	2.40773	0.383817	0	1	0	1	-6.89421	5.92e-07
XLOC_017599	2	243581190	243582235	0	1	0	1	0	1	0	1	-2.74135	0.29436	-0.171174	0.965966	-2.0811	0.00840615	-0.085822	1	0	1	-0.801591	0.710282	0	1	0	1	0.165032	1	0	1	0	1	-2.3723	0.417853
XLOC_017637	3	1393076	1394406	-3.57633	0.609898	-1.05277	1	-4.32378	0.383885	-1.11454	1	1.64661	0.000652317	-0.192239	0.973595	0.433343	0.431434	-1.36619	0.00173546	0.288549	0.487338	-0.176658	0.80993	0.71942	0.0746545	-1.09462	0.0400795	0.0507056	1	0.51955	0.378742	0.0795702	1	0.112743	0.98925
XLOC_017668	3	2767719	2768320	-2.15896	0.838954	0	1	-10.3498	0.0170364	-2.17559	0.80551	0	1	0	1	5.75412	0.00237802	0	1	7.61619	4.36e-11	0.181752	1	0	1	1.64974	0.0581648	0.18422	1	0	1	0	1	0	1
XLOC_017925	3	19197296	19201073	-7.62074	0.170242	0.715378	1	-6.89329	0.189888	-9.02388	0.0785691	-0.750663	0.312365	-2.79897	1.55e-15	1.88093	0.000362374	-1.353	5.45e-09	1.10811	7.54e-09	0.253737	0.818157	-1.1766	0.0638883	1.9186	2.1e-08	-1.28548	1.29e-07	-3.29471	1.44e-07	1.34905	0.00952825	-1.33174	0.00155363
XLOC_017953	3	21613545	21614341	0	1	0	1	0	1	0	1	4.502	0.0488007	-2.64113	0.337831	-0.685599	0.807872	0	1	1.71924	0.383699	-2.15539	0.478776	-0.752479	0.896172	-3.489	0.190651	0	1	-2.4353	0.0828662	-0.756609	0.816475	1.64963	0.458276
XLOC_018024	3	30869858	30870494	5.43489	0.312932	1.5741	0.833922	2.34219	0.717755	2.06237	0.814719	2.03199	0.559321	-0.667942	0.699177	4.02155	0.067246	3.50799	0.175608	2.29891	0.418746	1.29609	0.00845254	2.82232	0.103709	-0.104336	1	-1.94479	0.0204754	-2.69681	0.316047	0.129645	1	-0.951615	0.781077
XLOC_018066	3	35951889	35952522	1.21405	1	0.477585	1	1.18517	0.710929	-2.94632	0.695624	0.390558	0.265487	4.91329	0.0225214	4.96652	0.00727504	1.01889	0.00307641	1.0761	0.000376264	0.480299	0.0858274	2.3684	0.42522	0.907238	0.00868687	0	1	-0.64665	0.0907632	0.400563	0.123599	0.968051	0.00545007
XLOC_018075	3	37406684	37407958	1.93616	0.517185	0.414796	1	1.33793	0.561548	0.0252603	1	0.273643	0.210408	0.808474	0.00106094	0.499176	0.039777	0.953864	1.5e-05	0.355708	0.210991	-0.062247	1	0.774919	0.0245804	1.09007	1.49e-07	0.341877	0.159306	0.721148	0.000574213	0.546588	0.00391903	0.299674	0.346771
XLOC_018160	3	49493253	49497288	-2.51707	0.590425	-1.90201	0.732041	2.79517	0.633582	-1.30377	0.80551	-0.709351	0.915847	0	1	-1.8588	1.08e-09	0.527491	0.828873	0.310744	0.493948	0.798719	0.0430987	-0.813441	0.80215	-0.638477	0.00212365	-1.49413	0.323358	-0.791362	0.300419	-2.5412	7.23e-17	0.363845	0.432368
XLOC_018179	3	51842029	51842409	0	1	0	1	5.63909	0.265091	1.22541	1	4.68503	0.032633	-4.06308	0.0645454	-2.11015	0.512303	0.123437	1	3.35227	0.00854618	-1.91903	0.266172	2.36821	0.42522	-2.96764	0.307226	-2.2427	0.43833	4.52272	0.0556055	2.78376	0.076974	-2.3723	0.417853
XLOC_018212	3	56249192	56253844	0	1	0	1	0	1	0	1	-0.712302	0.915847	-2.64116	0.337831	4.98214	0.00819513	2.98765	0.289966	3.66539	0.121685	1.89908	0.204191	3.22154	0.212725	1.16142	0.505539	3.26831	0.182255	0	1	5.31159	0.00326059	2.26729	0.450527
XLOC_018259	3	62576927	62578965	7.46098	0.153616	-3.48934	0.592386	10.2158	0.0127369	6.44578	0.0487945	-0.709122	0.915847	1.46234	0.514639	2.85515	0.0613935	-0.358292	1	-0.0703393	1	-2.13392	0.213029	-4.33944	0.0416445	1.65548	0.247012	-2.2427	0.43833	3.76199	0.162143	-4.2009	0.0926214	2.26729	0.450527
XLOC_018262	3	63321685	63323150	0	1	0	1	0	1	0	1	0	1	-2.31702	0.0489053	0	1	-4.31579	0.0383132	0	1	0	1	-1.97024	0.389086	-2.96496	0.307226	-1.58095	0.43833	0	1	4.74511	0.010261	-3.2214	0.216449
XLOC_018335	3	78897916	78898541	0	1	3.92315	0.514552	0	1	4.6383	0.376847	1.21062	0.456983	-1.03636	0.577646	-1.30162	0.411523	2.98765	0.289966	-0.97153	0.640443	0.0406084	1	0.100322	1	-3.23429	0.00106599	-3.08109	0.239661	-3.58148	0.127354	0	1	-0.137783	1
XLOC_018355	3	83903284	83906601	3.74138	0.169101	-0.0599702	1	9.14641	0.000143594	5.82688	0.00440254	0.865659	0.656214	-1.43342	0.142164	-0.498403	0.750489	-1.25116	0.179835	-1.59964	0.152906	-1.19542	0.38214	4.14203	0.0603099	-2.29417	0.0215657	-1.06786	0.43833	-3.24594	0.0246945	-2.2632	0.123151	-4.25862	0.000607016
XLOC_018356	3	83930326	83933267	4.63886	0.0403745	2.52313	0.330556	8.73056	3.87e-08	4.84954	0.0071755	0.996725	0.709119	0.384352	0.849171	-0.114658	1	0.0631696	1	-2.10116	0.108748	-4.4415	0.0408462	1.79325	0.219104	-0.538928	0.544063	-0.718	0.466693	-0.276746	0.995766	-3.46156	0.00177894	-2.15898	0.00563788
XLOC_018368	3	90495754	90520568	-1.98392	0.899639	-1.411	0.867991	-0.195834	1	-1.9192	0.879619	-0.647207	0.526062	-1.2125	0.150342	0.285691	0.942865	-0.649853	0.323388	-0.554617	0.418746	-1.87074	0.0127032	-0.990068	0.42522	-0.43238	0.553703	-1.78001	0.000871216	-2.21823	0.000203772	0.360484	0.90701	-1.50745	0.0232766
XLOC_018428	3	102137048	102139141	4.89848	0.416415	6.404	0.109892	-2.09628	0.77287	-0.396851	1	0	1	0	1	-1.00244	0.207645	0	1	-0.885742	0.360267	0.0388835	1	-2.27759	0.45134	-2.06157	0.0128589	-0.511202	0.768108	-2.64187	0.00110677	-0.984982	0.154299	-1.45181	0.0229284
XLOC_018429	3	102140854	102146053	-0.137915	1	-2.97222	0.652205	1.96126	0.823703	0.757522	1	0.272868	1	-0.269356	1	-1.21869	0.0102621	-1.99468	0.0064861	-1.38728	5.92e-05	-0.952715	0.0308141	0.108546	1	-1.30196	0.00122605	-1.81478	1.04e-05	-3.67972	2.53e-28	-0.981217	0.000667771	-1.62976	3.4e-09
XLOC_018574	3	127187147	127187799	0	1	0	1	0	1	0	1	0	1	0	1	-2.11151	0.512303	0	1	2.29891	0.418746	4.63052	0.0178105	0	1	0	1	0	1	2.0507	0.555324	0	1	-2.3723	0.417853
XLOC_018648	3	134797829	134800295	0	1	0	1	0	1	0	1	0.322411	0.98995	-0.0999853	1	1.09565	0.512303	-0.418178	1	0.88067	0.611665	-2.15654	0.478776	-3.12086	0.244513	-1.33161	0.555819	-1.88744	0.287793	5.01805	0.0205639	-2.76127	0.383059	1.36108	0.386037
XLOC_018673	3	137472176	137472496	0	1	2.22202	0.764007	0	1	0	1	0	1	0	1	3.44762	0.146407	0	1	5.01118	0.00805603	4.3193	0.0344518	0	1	2.55634	0.355292	0	1	2.86715	0.351527	0	1	-0.954104	0.780779
XLOC_018708	3	140011561	140012877	-5.51193	0.402592	0	1	0	1	0	1	-1.52204	0.291049	-0.100622	1	0.351902	0.819086	-2.51828	0.357039	0.613698	0.810334	-2.88504	0.0320404	-4.33878	0.0768311	0.768526	0.245032	-2.96995	3.52e-07	-3.43659	0.0137203	-1.61994	0.00625007	-1.99731	0.163037
XLOC_018862	3	156233951	156234803	0	1	-3.67662	0.573479	0	1	-4.69227	0.440858	0	1	1.36812	0.427151	0	1	0	1	2.12408	0.113777	0.812772	0.683929	0	1	0.0609527	1	-2.5681	0.0229916	0	1	0.518953	0.916541	0	1
XLOC_019017	3	172340377	172341120	5.25303	0.406198	9.35607	0.0244158	8.83943	0.0539852	7.58889	0.0688562	2.02212	0.0119325	2.08197	0.54611	6.18444	9.31e-05	0.175546	1	1.46247	0.267694	1.40937	0.213621	4.44661	0.0599523	3.21855	0.048796	0	1	2.00978	0.267395	2.89457	0.0143081	4.33133	0.0588589
XLOC_019104	3	178548898	178549542	0	1	0	1	2.51615	0.633582	0	1	0	1	0	1	0	1	0	1	0	1	5.10082	0.00594038	0	1	0	1	0	1	0	1	0	1	0	1
XLOC_019108	3	178833745	178834409	8.11746	0.186337	0	1	0	1	-7.20389	0.207704	0	1	0	1	2.85611	0.0612653	3.89373	0.11101	3.14608	0.22116	0	1	0	1	4.6378	0.0215149	3.80329	0.0916413	0	1	2.89801	0.243603	-0.97766	0.773189
XLOC_019168	3	182200770	182201544	0	1	0	1	0	1	3.39938	0.564683	-2.74112	0.29436	0	1	2.58156	0.330944	0	1	2.29442	0.418746	4.32383	0.0343847	0	1	-2.13927	0.505539	0	1	-4.1258	0.0557301	-3.27223	0.264027	0	1
XLOC_019174	3	182352869	182354531	3.503	0.609898	1.65498	0.77787	-4.62128	0.372239	-7.942	0.145843	-0.997251	0.0294354	-0.540185	0.274897	-0.238147	0.777416	-1.57259	0.00165928	1.58901	0.151572	0.454997	0.453614	0.112718	1	0.831542	0.546449	-0.474079	0.50227	-1.65543	0.351527	-1.22045	0.0213214	-2.38322	0.00240639
XLOC_019259	3	187058511	187058854	0	1	0	1	4.61151	0.305905	4.89208	0.361838	-2.74135	0.29436	0	1	0	1	2.98958	0.289966	0	1	0	1	0	1	0	1	0	1	0	1	-4.7629	0.036154	0	1
XLOC_019273	3	187657173	187659314	4.05212	0.553353	2.42753	0.764007	-3.43656	0.561548	0.902481	1	-0.640845	0.414646	-0.337995	0.784802	1.91708	0.0167588	0.214547	1	2.00624	2.66e-07	-0.0819521	1	1.38784	0.041791	0.315307	0.798781	-0.205096	0.843745	0.541693	0.644657	0.874794	0.317318	0.768024	0.138176
XLOC_019406	3	197444398	197444865	0	1	0	1	0	1	0	1	0	1	0	1	0	1	-2.51817	0.357039	0	1	0	1	0	1	1.29484	0.624866	0	1	0	1	0	1	-4.67821	0.0384455
XLOC_019528	3	205435619	205435826	0.443752	1	-3.93421	0.568327	0	1	-8.24595	0.138394	-4.17435	0.0411676	-1.1632	0.620785	-4.60168	0.0506996	-0.621856	0.701811	-2.18572	0.0447138	-0.613769	0.654776	2.36821	0.42522	-4.63671	0.0366954	3.59765	0.00786811	-1.96188	0.203769	0.898345	0.552532	-0.916848	0.301734
XLOC_019657	3	213526140	213526539	0	1	0	1	0	1	5.98122	0.254776	2.11179	0.00664903	0	1	4.13369	2.06e-05	0	1	1.71881	0.0549867	-3.89013	0.10382	0	1	1.18117	0.436799	-3.99482	0.079601	0	1	4.54871	6.18e-05	3.11275	0.252684
XLOC_019696	3	216210897	216211383	0	1	0	1	0	1	0	1	-0.712531	0.915847	0	1	0	1	0	1	4.6105	0.0230978	5.73628	0.000454795	0	1	0.398504	1	0.414536	0.870947	2.05418	0.555324	2.3867	0.178133	0	1
XLOC_019790	3	222311518	222313240	-3.88504	0.592654	3.02004	0.650146	6.07275	0.20996	4.89001	0.361838	3.74355	0.156445	-1.07298	0.561437	-0.0834375	1	-0.853583	0.269858	-0.302922	0.992472	-0.584124	0.478776	-1.01843	0.00803985	-1.33549	0.0536363	-3.59845	2.81e-40	-4.29205	5.47e-16	-3.6275	2.57e-06	-1.31469	0.00272991
XLOC_019838	3	225462782	225463478	-6.05301	0.355657	-3.08518	0.710777	-6.93342	0.171162	2.44463	0.751229	1.10189	0.12609	-2.69004	0.00720108	-0.936815	0.109535	-1.76664	0.390216	0.695007	0.0787842	-2.38974	2.37e-19	-1.36248	0.0605398	-2.61727	2.79e-27	-2.96354	6.06e-17	0.500588	0.853944	-0.350218	0.580483	-6.99844	4.88e-07
XLOC_019839	3	225463715	225464517	-6.16683	0.261435	-2.91769	0.732041	-9.5594	0.0424132	2.83	0.603478	0.217973	0.878166	-1.73919	0.0533544	-1.82968	0.00285977	-4.31579	0.0383132	0.0599226	1	-2.12813	3.68e-18	-0.844631	0.11152	-1.96632	4.5e-15	-2.7218	1.83e-17	-0.41513	0.825496	-0.0400378	1	-0.66003	0.417853
XLOC_019920	3	230445280	230447820	-3.52492	0.647172	-2.26231	0.764007	-1.57497	0.923975	-3.01155	0.695624	3.74355	0.156445	0	1	-5.22659	0.0153872	4.19678	0.0672464	-0.425583	0.622621	1.66412	0.147784	-0.197445	1	5.59934	0.00163453	0.0263409	1	1.45437	0.480559	-0.958481	0.580483	-2.17694	0.242355
XLOC_019953	3	232007711	232007925	0.2708	1	-0.61216	1	-4.93005	0.339488	3.24561	0.554661	0.227973	1	-1.02026	0.339321	0.643512	0.679461	0.159094	1	1.6167	0.00748729	2.20997	0.00521288	0.109648	1	0.652494	0.508021	-1.12128	0.0669487	0.8167	0.324029	-0.256169	0.931216	-0.484641	0.612074
XLOC_020040	3	847736	848074	0	1	10.1726	0.0202348	0	1	0	1	0	1	0	1	0	1	0	1	-2.34219	0.410869	0	1	0	1	0	1	0	1	0	1	0	1	0	1
XLOC_020216	3	11226232	11245457	0.69724	1	-2.96924	0.577505	-2.60135	0.299439	3.31656	0.20539	0.303991	0.915847	0.377669	0.0750446	-0.763809	0.378248	0.519464	0.231154	1.33777	0.0233965	-1.84461	0.0131549	0.000290651	1	-0.164787	0.858846	-0.0410922	1	0.684476	0.00697683	0.320051	0.806974	-0.996241	0.000835435
XLOC_020334	3	19826733	19830048	0.30633	1	0.484853	0.767161	0.447563	0.787636	-0.0132581	1	0.514205	2.03e-10	-0.190868	0.213764	0.606206	3.68e-06	0.422511	0.000467281	0.932727	1.6e-26	-0.0251826	1	0.610525	8.43e-07	0.718398	1.64e-06	-0.0865811	0.437986	0.315682	0.00693652	1.16071	4.67e-24	0.1005	0.668616
XLOC_020373	3	23308485	23308900	-2.98318	0.738868	0	1	0	1	-4.47855	0.471452	2.84514	0.35457	-0.619413	0.910681	-0.729523	0.524854	-2.51817	0.357039	3.6733	0.121513	-0.208762	1	-3.59913	0.00814222	0.89123	0.512896	-3.99403	0.079601	2.17234	0.215215	1.0329	0.657307	0.498076	0.790572
XLOC_020388	3	24757356	24758684	2.17725	0.646326	-1.9502	0.511552	0.174733	1	2.27706	0.491267	1.12771	7.87e-10	0.618882	0.00206859	-0.460457	0.131699	-1.55972	7.66e-32	0.790459	0.000412001	1.26531	6.74e-15	-1.48232	5.46e-18	-0.178074	0.744126	0.435736	0.0195325	1.01449	1.12e-06	0.942814	1.93e-05	0.438052	0.0416948
XLOC_020493	3	35780231	35784292	4.21516	0.118069	3.13701	0.643551	3.06633	0.546992	2.02586	0.708108	-2.55701	0.000419254	-2.80403	0.00138855	-1.06273	0.0425647	-1.25523	0.0025982	0.140813	1	-0.323412	0.884108	-0.806332	0.342076	-0.677324	0.0611612	-3.69011	2.39e-05	-3.4795	3.81e-14	0.834343	0.100765	-2.86714	3.64e-07
XLOC_020514	3	38012202	38013813	0.401905	1	0	1	0	1	3.85372	0.0736452	0.498633	0.660132	1.33642	0.193445	5.73325	0.00173547	0	1	0.915359	0.336822	3.31971	3.84e-06	1.26125	0.185015	4.38004	5.89e-10	0	1	0	1	4.25854	7.4e-06	-5.96907	0.00149926
XLOC_020558	3	42648993	42649802	0	1	0	1	0	1	0	1	2.02881	0.559321	0	1	-3.45221	0.200062	-3.38637	0.161071	0	1	4.88275	0.00827739	0	1	0	1	0	1	0	1	0	1	0	1
XLOC_020625	3	50772481	50775102	0	1	7.26153	0.199874	0	1	0	1	-2.74112	0.29436	5.96428	0.0007191	1.00015	0.646319	-0.0309423	1	1.71181	0.385844	-0.512744	0.859045	3.22118	0.212725	1.16365	0.491276	0.196329	1	-1.12878	0.413592	0.13418	1	0.619451	0.804371
XLOC_020662	3	58126574	58128153	-1.1592	1	-9.19845	0.0330344	-8.87414	0.0768937	-7.23339	0.20624	-2.45801	8.79e-18	-2.65264	1.7e-40	-2.55139	3.65e-12	0.302539	0.158179	-3.72327	1.65e-21	2.48568	7.99e-17	-1.93124	2.51e-10	-0.828981	0.0961851	-1.28129	1.11e-08	-0.777922	0.0380134	-0.425386	0.738824	-1.02171	1.14e-08
XLOC_020727	3	70039510	70043191	0.185186	1	-1.71402	0.904968	-1.39916	0.911923	0.0899422	1	-1.33268	0.482585	-1.458	0.0790255	-0.262454	0.783746	0.081424	1	1.30345	0.0682583	0.604545	0.349212	1.0358	0.165876	-0.693508	0.0409218	-1.20584	0.175935	-1.48945	0.000357839	-1.03171	0.0510688	-1.72371	1.05e-05
XLOC_020831	3	100059566	100061283	0	1	-0.0402847	1	0	1	-9.2457	0.0555359	1.16884	0.282776	-0.511887	0.803263	0.814174	0.588294	-3.28686	0.0224782	0.632837	0.421137	-2.48413	0.0971999	0.0906101	1	-0.31063	0.992203	-3.10891	0.0176183	0.173235	1	-0.0148244	1	0.946177	0.417853
XLOC_020848	3	104693569	104695940	-7.89067	0.23413	0	1	0	1	2.53013	0.695624	0.322629	0.993573	1.25099	0.39341	-2.9346	0.315842	0.0637056	1	0.058403	1	0.82489	0.227757	-1.28079	0.60747	-1.12091	0.197804	-1.14898	0.431561	-4.82883	0.0112525	-1.8606	0.256912	-4.45625	0.0371179
XLOC_020999	3	126948835	126952205	-2.2008	0.838954	0	1	0	1	3.93977	0.483641	0	1	0	1	-1.43635	0.146407	0	1	1.71749	0.0267098	-3.31733	0.000456128	0	1	-0.252653	1	1.10895	0.553285	-3.58092	0.127354	0	1	-0.975171	0.773575
XLOC_021008	3	127881599	127883606	7.69951	0.157509	-5.4332	0.364383	-7.42009	0.147291	-7.84286	0.147997	-1.72844	0.0402405	-0.678578	0.560311	-1.47332	0.130113	0.219983	1	-0.47601	0.69747	-2.7242	1.43e-05	-1.6365	0.0914504	-1.11491	0.147057	-2.12859	0.0905271	-1.66764	0.0910687	-6.83385	3.16e-06	-2.66998	0.0477787
XLOC_021182	3	147121998	147125414	0.948522	1	-1.33768	0.987865	4.80763	0.296753	-2.64144	0.695085	-0.729044	0.29527	-0.014661	1	0.311889	0.777291	0.986771	0.195332	1.47555	3.71e-06	-0.524289	0.0706419	-0.274774	0.850813	0.00174934	1	0.0787986	1	-0.00888614	1	1.58463	0.0267057	0.155965	0.906057
XLOC_021201	3	148105479	148106241	1.24446	0.422497	0.454673	0.954339	1.06476	0.355229	1.11214	0.463078	1.116	1.99e-18	0.431182	0.046094	0.106143	0.702703	0.0964908	0.719779	0.37565	0.0386219	0.814375	5.34e-09	-0.912584	6.06e-13	0.735201	3.25e-05	0.170848	0.402088	0.970842	8.4e-10	0.481717	0.000545977	0.377331	0.0616832
XLOC_021287	3	156317451	156320045	0.605538	0.968105	0.918341	0.479233	0.336191	1	2.38223	0.029727	0.528443	8.88e-16	-0.486567	3.08e-12	0.116736	0.540824	-2.41065	2.47e-158	0.588605	6.11e-12	0.850977	8.69e-27	-1.23196	1.63e-96	0.584569	9.56e-07	-0.891748	7.3e-50	-0.40655	1.96e-06	1.26037	8.22e-59	0.761616	7.11e-10
XLOC_021374	3	167466233	167467119	2.49755	0.478396	0.232409	1	0.128922	1	-0.482057	1	2.02881	0.559321	-1.05978	8.46e-07	1.53116	5.6e-23	0.993411	0.73611	2.24991	3.57e-50	0.466779	0.009848	-2.27759	0.45134	1.4457	1.16e-10	-0.93813	3.91e-15	-1.82593	3.81e-15	1.31576	3.37e-14	1.31387	1.08e-13
XLOC_021449	3	173428516	173429746	8.27099	0.000148032	6.56	3.09e-06	8.77016	7.23e-13	5.02846	0.0574845	1.82763	0.0281682	2.44491	0.0322629	5.66404	0.000723604	4.8494	0.0276533	3.66934	0.121613	5.44472	0.00256353	4.44811	0.059958	7.7169	9.32e-12	4.18923	0.047876	2.0507	0.555324	4.36214	3.68e-12	4.79267	0.0204041
XLOC_021794	3	197777866	197778362	2.60271	0.758589	0	1	0	1	0	1	4.28636	0.0700605	1.46091	0.495894	-0.351787	1	-0.0311129	1	1.16622	0.530208	3.39293	0.151689	3.22154	0.212725	3.40153	0.16188	0	1	-4.82883	0.0112525	0	1	0.238398	1
XLOC_021876	3	203124353	203125847	0.112796	1	2.26219	0.514552	5.51766	0.0348626	4.83103	0.0329351	0.332395	0.792011	1.05657	0.156997	0.807735	0.243402	0.967726	0.271221	1.11548	0.0580261	1.05255	0.0418835	0.244612	1	0.606694	0.190651	-0.849891	0.165948	0.145598	1	0.267891	0.797355	0.645767	0.385489
XLOC_022371	3	233748830	233750616	0	1	-4.77604	0.428217	8.08823	0.0894911	0	1	-0.857961	0.466856	2.10791	0.216854	-0.52889	0.822671	0.467561	1	-1.72436	0.132737	-5.98322	0.000286549	1.6661	0.000162277	-1.72771	0.237149	0.18422	1	-0.909032	0.523295	-0.419598	0.816475	-1.28378	0.0942437
XLOC_022427	3	6194268	6197361	0.150156	1	3.02004	0.650146	-2.55402	0.660294	-2.17559	0.80551	-2.69063	3.69e-10	-2.63081	7.12e-09	-3.66191	3.05e-06	-2.51828	0.357039	-2.35447	0.410869	0	1	-1.17631	0.0979466	-4.78336	3.67e-07	-0.250452	0.822352	-2.08724	0.00454052	2.89801	0.243603	-4.35793	3.06e-12
XLOC_022430	3	7112751	7114908	2.60271	0.758589	5.4732	0.279242	6.78816	0.124637	0	1	1.47085	0.117106	1.26445	0.289919	1.77237	0.252136	2.49562	1.53e-22	1.98694	0.0106823	2.22849	0.0486535	0.943948	0.80215	5.45513	0.00233365	1.95234	0.29989	3.55973	0.00300234	2.29119	0.0995789	1.18745	0.378671
XLOC_022448	3	12019156	12021368	0	1	-9.20989	0.0326165	2.17992	0.738489	1.84537	0.913386	-3.62888	0.10752	0.703368	0.609446	-1.08779	0.0745448	-0.807718	0.00115879	0.353701	0.656906	-1.51894	0.0336477	-1.37173	0.168977	-0.807889	0.0267646	-1.02185	0.380933	-2.39526	0.00017103	-1.51038	0.417994	-2.33686	4.33e-05
XLOC_022452	3	13039837	13040846	3.75845	0.561732	-0.980607	1	0	1	-3.77885	0.488542	3.35988	0.237995	5.19348	0.00918635	0.0114052	1	1.23017	0.000634479	0.00558503	1	1.51932	0.0854252	-2.02475	0.0830485	0.928417	0.533512	0.203525	0.98289	-1.26127	0.555324	-0.190602	0.962681	-1.57109	0.429454
XLOC_022455	3	14635702	14636196	11.1236	1.77e-14	7.92575	3.93e-12	7.13399	0.0678631	11.2579	4.72e-21	0	1	5.05867	0.0170734	0.17052	1	-2.51817	0.357039	0	1	2.18554	0.0201328	0.104141	1	2.98888	3.21e-05	1.17541	0.322107	0	1	2.7642	0.0241097	0	1
XLOC_022461	3	14660985	14661984	2.80234	0.263885	1.60432	0.804182	1.36617	0.926249	8.62146	0.00967458	0	1	0	1	-1.29101	0.207126	0	1	1.57723	0.147537	-2.67116	0.0184714	0	1	0.854943	0.345428	-0.764803	0.580671	-2.42995	0.0840405	1.12818	0.215743	-1.41365	0.300506
XLOC_022466	3	18106710	18108356	-7.59751	0.250215	-3.09973	0.652205	-0.764184	1	2.53013	0.695624	2.84514	0.35457	3.1671	0.0179363	-0.778931	0.697285	4.51485	5.8e-18	-1.74945	0.224969	-2.15539	0.478776	0	1	-1.05688	0.435222	-0.555576	0.697483	0	1	-5.80863	0.00156509	-2.3723	0.417853
XLOC_022467	3	18109462	18111116	0.89892	1	-2.11674	0.794953	1.42364	0.633582	1.47176	0.982988	-1.51811	1.08e-09	-2.30966	4.47e-36	-2.21795	2.2e-18	-0.177693	0.487626	-0.529645	0.19925	-0.127072	0.93686	-1.50859	1.6e-11	-0.493821	0.206068	-1.59339	3.66e-07	-2.61762	9.8e-56	-0.752942	0.0393005	-2.80571	9.6e-28
XLOC_022475	3	20323338	20324937	0	1	0	1	4.26021	0.358118	0	1	1.36624	0.344622	-0.620287	0.910681	-2.11151	0.512303	2.48997	0.0982909	3.35882	1.11e-05	0	1	0.461318	0.82724	0	1	-0.356266	0.950857	0.904187	0.440833	0	1	-0.545212	0.714881
XLOC_022480	3	22547585	22549249	0	1	-4.00974	0.514552	0	1	-6.37193	0.263688	1.83515	0.132941	1.70957	0.373588	0.0148679	1	5.00919	0.0110166	1.28683	0.357217	-3.50564	0.166449	1.0852	0.241937	3.41849	0.160814	1.53663	0.136248	7.0259	1.2e-06	1.88153	0.126046	0.416436	1
XLOC_022485	3	24364289	24364990	2.55092	0.777014	2.60777	0.732041	0	1	0	1	0	1	2.89055	0.00361522	-0.231071	1	0.79043	2.61e-05	0.79967	0.838567	0	1	-3.12086	0.244513	0.0683412	1	-3.08109	0.239661	1.80498	0.198195	-1.8606	0.256912	-2.45256	0.0595602
XLOC_022500	3	29432821	29434791	-2.87334	0.665703	3.36559	0.584037	-1.41993	0.950975	-1.89242	0.848774	-0.760369	0.201472	0.797118	0.306087	0.655422	0.388866	-1.43389	0.0562054	2.30941	9.3e-06	-0.369242	0.694613	-0.523783	0.726821	0.494905	0.37942	0.566181	0.352963	-2.44014	3.66e-06	1.50175	0.00633937	0.55354	0.600982
XLOC_022501	3	30024501	30026035	4.51036	0.547526	0	1	-7.0796	0.15219	-5.44805	0.351728	3.36282	0.237995	-3.15313	0.0277449	-2.11151	0.512303	-3.38635	0.000223067	-0.594541	0.879388	-5.28801	0.00565575	-3.12051	0.244513	-0.0855946	1	-0.0529347	1	-5.08348	0.0051455	-0.384365	1	-0.338219	0.958048
XLOC_022510	3	33347436	33347821	0	1	0	1	0	1	0	1	-0.449039	0.495417	0	1	-3.45568	0.200062	0	1	-0.364305	0.969736	-1.61345	0.241207	-4.59049	0.025042	1.27922	0.630707	-5.62977	0.00087456	0	1	-4.90618	0.024919	-3.24495	0.215853
XLOC_022538	3	41703311	41704399	0	1	0	1	0	1	0	1	0	1	3.80126	0.149193	-0.351787	1	0	1	0	1	0	1	7.02302	4.26e-09	0	1	-2.24175	0.43833	2.0507	0.555324	0	1	2.26729	0.450527
XLOC_022547	3	48297928	48298856	-2.98318	0.738868	5.9323	0.211073	8.50482	0.0192325	8.70421	0.0870017	0	1	0	1	-2.9346	0.315842	-2.51817	0.357039	3.13766	0.22116	-2.15654	0.478776	0	1	4.70914	0.030748	0	1	0	1	-1.9647	0.580483	-2.38524	0.417853
XLOC_022551	3	49344714	49350601	-1.11443	1	-3.2535	0.158418	-6.80787	0.0782933	-5.5874	0.0662271	-0.98462	0.0217666	-1.50572	3.87e-05	-1.70951	0.000165187	-1.4105	0.00630779	-0.339727	0.418746	-1.4017	1.12e-09	-0.668893	0.42522	-1.6661	4.92e-05	-0.998506	0.00833042	-1.85003	1.63e-12	-1.04384	0.0218938	-1.72559	7.77e-08
XLOC_022552	3	49505375	49506486	-4.90832	0.47024	-8.44406	0.129095	6.17215	0.183607	0	1	-2.74112	0.29436	-4.06302	0.0645454	-0.974568	0.224004	-2.71837	0.078781	0.803853	0.357735	1.65879	0.00519742	0	1	-0.391296	0.469308	4.50132	0.0306739	-4.12554	0.0557301	-2.51125	0.0117114	0.579401	0.665289
XLOC_022553	3	49506705	49510553	1.53877	0.927616	-0.266049	1	2.784	0.633582	4.50441	0.270588	5.65144	0.0017389	1.0631	0.285854	-0.758113	0.0784759	-0.147372	1	0.11996	0.987394	1.88412	2.58e-08	0.108964	1	0.252247	0.405634	-0.358892	0.955556	-0.501078	0.587194	-1.84746	1.29e-05	0.947008	0.033065
XLOC_022565	3	52527602	52530206	-5.61644	0.392496	1.15066	1	-0.920414	1	-1.35042	1	2.02881	0.559321	4.10264	0.0978313	1.91881	7.28e-06	2.63588	0.0801174	1.43214	0.0177464	0.683383	0.623367	3.75356	0.11152	0.350647	0.805137	3.80329	0.0916413	-1.25838	0.548913	1.83787	0.0625231	-1.03162	0.369973
XLOC_022574	3	56319071	56320411	5.37525	0.303218	5.77776	0.182393	-10.1271	0.0337407	1.90553	0.907304	0	1	0	1	0.870089	0.341036	-2.51817	0.357039	1.3232	0.555876	1.64192	0.291373	2.3684	0.42522	3.07841	6.07e-05	0	1	0.198194	1	0.331817	0.957181	-1.22068	0.274382
XLOC_022583	3	60622870	60624312	0	1	-0.57079	1	0	1	8.34738	0.0980946	0.788784	0.562028	1.66107	0.276098	2.33926	0.0627786	1.22954	0.38419	4.44537	1.54e-05	3.70044	0.00217847	2.3684	0.42522	4.55745	1.97e-06	0.0951562	1	0.479832	0.965025	3.75649	0.00292877	1.27249	0.322141
XLOC_022584	3	60624373	60626322	3.47209	0.613203	5.50123	0.340107	-4.36864	0.426961	-2.17559	0.80551	5.24727	0.00713547	1.019	0.337831	3.29859	0.000381724	2.13487	0.125767	3.05874	0.000468241	2.29979	0.0715858	1.47597	0.512571	5.16006	1.13e-11	0.377949	0.938907	-1.62031	0.174162	2.76767	0.0263528	1.65833	0.119382
XLOC_022587	3	64221951	64223379	0	1	0	1	0	1	0	1	-2.74135	0.29436	-0.558221	0.993991	0.470046	1	-2.80447	4.04e-05	-3.21105	0.205536	0	1	0.943399	0.80215	-0.067728	1	-4.94592	0.0111999	0	1	2.89801	0.243603	-3.76082	0.118976
XLOC_022588	3	64223456	64224926	0	1	0	1	-1.01363	1	0	1	2.84514	0.35457	-4.765	0.0256984	-2.61815	0.153403	-3.05996	0.000167769	-1.74945	0.224969	-0.116364	1	-3.64919	0.137255	-2.08512	0.0512578	0	1	-3.43688	0.023989	0.546926	0.816475	-2.44728	0.0589833
XLOC_022589	3	64225064	64226452	0	1	0	1	0	1	0	1	0	1	-4.06304	0.0645454	0	1	-2.39658	0.00633936	0	1	0	1	-3.12068	0.244513	-2.13927	0.505539	-5.11278	0.00645676	-3.58092	0.127354	0	1	0	1
XLOC_022594	3	65108063	65109056	2.60271	0.758589	0	1	0	1	2.53013	0.695624	0.279841	0.999399	-4.45635	0.0300654	-1.06873	0.399316	-2.51817	0.357039	0	1	-3.54366	0.000364294	-1.28112	0.60747	-1.73889	0.246243	-2.21176	0.0390299	-0.198273	1	1.83317	0.38294	2.42633	0.178144
XLOC_022595	3	65111722	65112614	0	1	-0.0402847	1	-7.82704	0.144511	-7.05172	0.216349	-1.77459	0.178242	2.67439	0.0618328	-0.489897	0.748005	-2.10408	0.118892	3.6733	0.121513	-1.78391	0.00202698	-0.428164	1	-1.53931	0.227577	-0.881766	0.470686	-2.4657	0.159759	1.57939	0.369374	-0.119751	1
XLOC_022604	3	67487131	67488973	-3.88504	0.592654	3.52262	0.573505	-6.76887	0.197389	2.32675	0.774725	-0.587719	0.771604	-2.57748	0.0201686	-1.37681	0.171009	-1.90168	0.0373766	-0.167116	1	-2.08151	0.00726297	-3.50747	0.0166202	-3.26436	2.25e-06	-6.55784	6.78e-06	0.963394	0.365499	-1.57446	0.243603	-1.03914	0.325509
XLOC_022611	3	69809091	69810139	1.36791	1	-0.863472	1	3.68112	0.498126	0.783198	1	2.47597	1.1e-05	3.1418	3.71e-12	2.63207	1.52e-07	4.19209	1.82e-08	1.12257	0.0116426	3.05749	8.53e-08	1.76456	0.0260539	2.85749	4.75e-06	2.80712	1.22e-08	2.19849	0.00047375	2.41607	5.25e-06	2.50348	1.41e-06
XLOC_022630	3	79376594	79378115	0	1	0	1	0	1	7.65495	0.156346	2.84208	0.35457	-0.662304	0.80805	0.934292	0.626655	0.12348	1	1.17161	0.506136	1.9819	0.0275882	0.943763	0.80215	-0.477719	0.800282	-2.85225	0.0397513	-1.44551	0.351527	-0.416149	0.870144	0.657537	0.610416
XLOC_022631	3	79745897	79746366	0	1	-2.29608	0.764007	0	1	2.12119	0.823312	0	1	-1.89627	0.195278	1.36325	0.143749	0	1	2.14289	2.21e-05	0	1	0	1	-2.9663	0.307226	0	1	0	1	5.71818	0.00123668	0	1
XLOC_022643	3	81462186	81463115	-2.15896	0.838954	0	1	0	1	0	1	2.02881	0.559321	2.90207	0.337831	0	1	2.98765	0.289966	-4.89497	0.0102588	-2.15654	0.478776	0	1	-2.14073	0.505539	0	1	-6.1766	0.000248717	0	1	-1.56349	0.271553
XLOC_022652	3	84442378	84444235	2.4018	0.775428	3.288	0.614411	-4.1195	0.459674	5.15732	0.238902	-1.52261	0.290984	0.0366763	1	1.58588	0.386165	-0.9578	0.357039	-1.63444	0.00236341	-0.50041	0.92176	0.633456	0.9031	-0.917078	0.508008	-1.19853	0.611544	-3.72566	8.79e-06	-1.20674	0.234661	-3.96897	1.54e-05
XLOC_022653	3	84484947	84487628	-9.02062	0.101786	-0.715947	1	0.252995	1	3.85264	0.555245	-0.781993	0.35457	-0.207475	0.976908	-0.883257	0.493112	-0.401272	0.583835	0.960872	0.08392	-0.996587	0.379804	0.793145	0.37255	-0.426978	0.539682	0.310275	0.881565	-1.30104	0.0168271	1.39719	0.000479122	-3.69687	2.34e-09
XLOC_022662	3	89637127	89638488	-8.83255	0.0989186	-6.85968	0.12941	2.62668	0.5537	2.87086	0.695624	0.972852	0.29436	2.05389	7.99e-08	-0.318879	0.827825	0.469373	1	-0.0432839	1	-1.02222	0.0255449	-0.587242	0.126001	-0.251222	0.682462	-0.650912	0.123117	-1.70346	0.280391	-2.92688	9e-05	-3.43656	2.68e-05
XLOC_022664	3	90795971	90800373	-2.15896	0.838954	2.22202	0.764007	-4.4471	0.137955	0	1	-1.61273	6.75e-09	0.508051	0.175556	0	1	-2.66868	1.27e-05	0	1	-2.15539	0.478776	-0.0514453	1	0	1	-2.68758	8.95e-07	0	1	-1.9647	0.580483	-5.39118	2.08e-09
XLOC_022670	3	91868587	91870040	0	1	0	1	0	1	0	1	-1.33268	0.482585	-1.86461	0.238395	0	1	-2.45741	0.0636175	0	1	0	1	4.14155	0.0603099	0	1	-3.42127	0.00653178	0	1	0	1	0	1
XLOC_022671	3	92871552	92871754	0	1	0	1	11.1833	0.00103355	7.62036	0.157905	0	1	0	1	0	1	0	1	0	1	0	1	0	1	0	1	0	1	0	1	0	1	0	1
XLOC_022683	3	95822622	95825873	-1.52511	1	1.77745	0.898513	-7.9845	0.111525	0	1	0.115824	1	-1.15555	0.0661092	-0.957031	0.000424882	-2.26704	0.00552433	0.0725559	1	-0.00408177	1	-0.948784	0.0689915	-0.990162	0.00050094	-2.82091	8.9e-36	-3.60756	9.08e-10	1.97915	2.13e-08	0.260167	0.744798
XLOC_022684	3	95825944	95827320	-2.11212	0.899549	-2.45347	0.764007	-3.43609	0.561548	4.32923	0.426423	-1.25224	0.270578	0.260068	1	-0.179906	0.940296	-1.32814	0.46118	-0.0791754	1	-0.742702	0.542618	1.02106	0.630191	-0.399452	0.807971	-3.21061	4.08e-06	-2.21323	0.150623	1.76072	0.0596103	1.01523	0.317808
XLOC_022685	3	95828283	95829320	-3.01137	0.738868	2.22202	0.764007	-4.58103	0.400348	0	1	0.322411	0.98995	-4.06304	0.0645454	-0.146755	0.997733	-4.62283	0.0303542	-0.254782	1	1.26005	0.133482	-0.542853	0.88375	1.38047	0.0235493	-6.20823	9.36e-20	-5.08348	0.0051455	4.07008	0.000570975	0.650731	0.716221
XLOC_022688	3	96951914	96952677	-6.87802	0.290872	-2.29608	0.764007	0	1	5.45863	0.300869	0.100738	1	1.46091	0.495894	3.56524	0.000946215	0.315564	0.543593	1.11986	0.100054	3.39124	0.151689	0	1	-0.0941864	1	0.441506	0.746794	-2.78954	0.0257044	0.162732	1	-0.0157296	1
XLOC_022691	3	99280862	99283374	-0.397137	1	-0.922026	0.978765	-0.968499	1	-0.475035	1	-1.13307	0.0415182	-1.3674	0.000106321	0.318355	0.315842	0.854087	0.153594	1.0063	0.000502933	-0.828279	0.000435676	-0.167088	0.797436	0.524239	0.112276	0.0772818	1	0.454761	0.0766545	1.00844	0.0105993	-0.761952	0.0015259
XLOC_022700	3	101869097	101870887	0	1	0	1	-3.55714	0.533115	2.53137	0.695624	0.246219	0.770764	0.753695	0.0847319	-0.0610989	1	1.8338	0.000323776	2.29442	0.418746	-2.15539	0.478776	0.869272	0.0415989	3.41849	0.160814	0.783613	0.411889	-2.21369	0.127354	-1.9647	0.580483	-5.9949	0.000266635
XLOC_022705	3	105990123	105990574	-4.50827	0.519313	-8.28205	0.0974876	0	1	0	1	2.02881	0.559321	2.08291	0.54611	-0.896211	0.673638	-1.76664	0.390216	2.49441	0.118126	5.09636	0.00394049	-3.64903	0.137255	0.516054	7.92e-05	2.40997	0.383817	0	1	2.89801	0.243603	1.26949	0.616497
XLOC_022710	3	108502217	108503293	0	1	0	1	0	1	0	1	1.02629	0.349523	-2.94209	2.07e-06	0	1	-2.93179	0.0494148	0	1	0	1	-0.990287	0.401262	0	1	2.37361	0.0826923	0	1	0	1	-5.09951	0.00925243
XLOC_022712	3	109820985	109821608	-1.48847	1	3.99712	0.4969	-3.22868	0.561548	0	1	1.20672	0.47483	-0.818616	0.337916	-0.692905	0.819624	-2.61166	0.00238097	1.57492	0.16688	-0.258953	0.723354	0.112106	1	-1.23775	0.0802086	-0.631323	0.0982485	-1.6666	0.0031279	0.29744	0.958239	-0.534233	0.465039
XLOC_022713	3	109999530	110000120	0	1	-7.63475	0.136044	-3.43609	0.561548	0	1	0	1	2.08197	0.54611	3.44762	0.146407	-0.554452	0.704065	-0.53135	0.261259	-1.12088	0.00833617	0	1	-1.30137	0.0063565	-1.80234	0.0010765	0	1	2.89792	0.243603	0	1
XLOC_022714	3	110433520	110434115	-8.9503	0.103485	2.45923	0.732041	-2.91693	0.633582	0	1	0.433476	0.283694	-2.64113	0.337831	4.04216	0.065967	2.15999	0.491072	0	1	-0.0809855	1	0	1	3.43557	0.159138	-1.19937	0.611544	0	1	6.03415	5.13e-05	0.74045	0.882023
XLOC_022715	3	110599609	110600624	-0.367046	1	-0.470381	1	0	1	-3.87467	0.157252	-1.24984	0.277474	0.516733	0.905489	0.982763	0.443016	0.344496	1	0.996296	0.00771607	-0.533603	0.561219	1.05002	0.498536	-1.85155	0.0646599	5.46753	0.00185833	-4.07362	1.63e-45	-0.00507366	1	-2.34397	0.00031761
XLOC_022716	3	110602375	110603374	0	1	-1.91082	0.764007	0	1	5.49514	0.229757	-0.712302	0.915847	-2.89387	1.09e-23	-2.8998	9.82e-33	-2.95708	5.37e-95	0	1	-1.36679	0.508093	-1.57795	4.34e-07	-1.56855	5.89e-16	-2.14762	0.000246392	-4.53175	2.15e-99	0.338326	0.808101	-3.44035	2.41e-46
XLOC_022719	3	110625378	110628206	1.26547	1	2.5533	0.692719	1.12366	0.997005	-3.52503	0.202368	-0.438279	0.480307	-0.689926	0.23588	-1.26531	1.34e-05	-2.17522	3.13e-12	-0.578302	0.0351708	-1.55271	2.42e-08	-2.34357	0.000251164	-1.10535	6.12e-05	-2.44918	5.79e-20	-2.38734	5.1e-28	-0.2001	0.48596	-2.80301	1.04e-21
XLOC_022721	3	110754140	110754765	2.29951	0.790406	-0.0402847	1	-1.05959	1	4.32923	0.426423	-1.33549	0.483156	0.281422	1	-1.7876	0.119138	-1.93387	0.00776688	1.32281	0.555996	1.95097	0.160821	-1.36935	0.46684	-1.28165	0.0731283	-3.22125	0.0114266	-4.40499	3.53e-07	0.558273	0.672726	-1.74115	0.0413952
XLOC_022732	3	115867487	115868670	-6.12994	0.348503	-0.337329	1	-9.86285	0.0300934	-7.35364	0.177965	-2.92988	1.23e-05	0.538627	0.593531	-0.757798	0.399608	-0.155176	1	-2.6526	5.12e-05	-2.36641	2.14e-05	-3.49217	0.00063334	-2.73262	0.00140977	-1.95024	0.00241612	-1.03132	0.219783	-3.39393	4.64e-05	-3.53027	1.72e-05
XLOC_022734	3	116433250	116434467	0	1	0	1	1.55959	0.889961	0	1	-0.726685	0.506609	-1.54387	0.00525389	0	1	-1.0942	0.185885	0	1	0	1	3.47529	0.000696109	0	1	1.15444	0.394284	-0.446317	0.777241	0	1	0.615904	0.527339
XLOC_022748	3	120817960	120826596	3.58195	0.012924	3.70086	0.0353819	-6.14567	0.202594	1.0127	0.796894	0	1	2.9012	0.337831	-0.672251	0.0255078	-2.51817	0.357039	0.836913	0.000738418	-2.12569	4.1e-40	-2.27759	0.45134	0.0507624	1	-0.680827	0.00292876	-0.736186	0.808544	0.948679	9.6e-05	-2.38524	0.417853
XLOC_022763	3	133673705	133674138	0	1	0	1	-2.09628	0.77287	0	1	0	1	0	1	2.58156	0.330944	-2.51828	0.357039	2.29891	0.418746	0	1	0	1	0	1	3.84076	1.55e-14	0	1	0.937067	0.805486	0	1
XLOC_022769	3	137056156	137056879	0	1	2.60777	0.732041	2.75669	0.612396	6.40256	0.106209	2.84514	0.35457	-0.101713	1	3.22308	0.0033682	2.02509	0.115145	-3.71525	0.109594	2.7251	0.0676511	3.22154	0.212725	3.41849	0.160814	3.37901	0.0157507	1.61493	0.419583	0.933224	0.805486	-1.91424	0.381055
XLOC_022772	3	138276716	138276985	2.60271	0.758589	5.3684	0.342782	0	1	-5.32531	0.364979	0.407774	0.969053	0.279875	1	3.23396	2.58e-05	0	1	-2.35447	0.410869	0.857324	0.0306113	0	1	0.902668	0.0196681	3.2641	0.182255	-0.0647298	1	4.34786	0.027619	0.645575	0.759037
XLOC_022780	3	139881855	139882238	0	1	0	1	0	1	0	1	-0.818167	0.718291	-6.11056	3.44e-05	0	1	-4.3225	1.43e-09	-2.17268	0.0527395	0	1	-2.22226	0.186007	0	1	-6.37627	1.62e-05	0	1	0	1	-3.2214	0.216449
XLOC_022782	3	139965694	139967201	0	1	1.17482	1	0	1	3.8754	0.328611	0	1	-2.64116	0.337831	0.860085	0.271737	0	1	2.15894	1.52e-08	0.846184	0.214565	0	1	0.392402	0.897405	1.62355	0.00446383	0	1	3.39021	1.48e-06	0	1
XLOC_022783	3	140085784	140086978	1.72593	0.674156	0.483194	1	-7.72583	0.0444703	-5.93609	0.285184	2.02881	0.559321	4.91416	0.0282251	-2.19876	0.183092	-0.126416	0.928275	-0.0642229	1	0.039494	1	-0.0769175	1	0.490654	0.765682	1.30128	0.234413	0	1	-1.36336	0.328428	-3.23315	0.216411
XLOC_022784	3	140278574	140279279	-5.17512	0.371586	0	1	0	1	0	1	-0.132139	1	-0.217916	0.750636	1.15957	0.00818734	0	1	2.06201	3.72e-07	0.957981	0.0418106	-0.386004	0.633586	0	1	0.863793	0.255444	-0.260666	0.875569	3.79787	0.0788351	-0.0119824	1
XLOC_022793	3	142240040	142240280	3.02826	0.775428	0	1	-3.43609	0.561548	0	1	3.89822	9.2e-05	0.144772	1	0.570494	0.612653	-1.06341	0.321434	0	1	0	1	0.258492	1	0	1	0	1	0.685629	0.592252	-1.96094	0.580483	-1.13878	0.499814
XLOC_022801	3	144683308	144686397	6.67647	0.267037	6.08107	0.280312	0	1	-3.48959	0.609175	2.83903	0.35457	6.29812	0.000135832	4.36665	0.0355177	-0.329385	0.26464	4.36066	0.0392548	-2.98429	0.278284	0	1	0	1	-1.49531	0.314942	-2.07458	0.302967	-3.64827	0.189304	0.794131	0.78736
XLOC_022802	3	144686566	144687181	7.20625	0.240624	0	1	0	1	-3.02978	0.695624	-1.60007	0.483156	2.1087	0.236099	0	1	-2.08871	0.000520111	0	1	-2.15539	0.478776	0	1	-2.13927	0.505539	0.165032	1	0	1	0	1	0	1
XLOC_022804	3	145458988	145459568	2.876	0.702981	0.733818	1	0.0389678	1	8.1432	0.123373	-1.28116	0.113056	-0.290964	0.766857	0.00876508	1	-0.991887	0.187722	0.469832	0.159092	-1.4084	0.000965031	0.32782	0.666163	-0.93969	0.0126038	1.2009	0.0147073	-1.82219	5.72e-06	-2.43041	5.02e-07	-3.22663	1.24e-15
XLOC_022814	3	149877226	149878257	0	1	0	1	0	1	0	1	3.73787	0.15651	3.80049	0.149193	5.66404	0.000723604	-0.65936	0.349274	0.235879	1	-2.98537	0.278284	-4.03527	0.0791767	0.985152	0.672287	0	1	1.29395	0.434015	-2.76481	0.383059	-3.23315	0.216411
XLOC_022823	3	150680842	150683234	8.20601	0.143908	4.60749	0.256141	6.63553	0.122558	9.39946	0.0416309	2.84514	0.35457	2.10793	0.216854	3.42109	0.0107306	3.12806	7.57e-05	2.80272	2.51e-08	2.62536	1.39e-05	-2.27759	0.45134	0.211961	0.938971	4.45779	7.74e-22	-0.194799	1	2.34109	0.00936232	3.10822	0.252684
XLOC_022826	3	152162717	152164905	0.894758	0.989821	7.72427	0.131753	-2.90058	0.523385	-2.12676	0.80551	1.16881	0.278545	-0.916828	0.339088	-2.47479	0.001921	-1.04839	0.17517	-0.0432839	1	0.366932	1	-0.390164	0.970718	1.18978	0.503642	1.94657	0.281426	-1.28098	0.116274	0.59528	0.614495	0.603951	0.417853
XLOC_022845	3	159022172	159023691	0.200994	1	3.54366	0.58562	4.47172	0.221158	0.843271	1	-0.323116	0.763856	-1.11503	0.114116	-0.189372	0.821688	-0.872815	0.018874	-1.21346	0.00421527	-1.04794	0.0057352	-0.702443	0.578956	-0.733425	0.0291444	-1.74628	1.22e-06	-2.96705	7.1e-14	-0.504281	0.178133	-2.01366	8.12e-06
XLOC_022851	3	161416244	161417645	-2.28364	0.838954	3.62319	0.380762	5.63345	0.225354	3.36725	0.347264	1.93012	0.10752	2.80221	0.000167561	1.1441	0.268863	0.467561	1	1.20549	0.0354823	-0.273898	0.987429	0	1	2.32966	2.54e-05	0.967051	0.493883	-0.376643	0.947784	1.92918	0.0915668	-4.17468	0.0665105
XLOC_022857	3	164997650	164998997	0	1	2.60777	0.732041	0	1	5.52897	0.33858	-3.6291	0.10752	0	1	2.45186	0.0696893	-2.51828	0.357039	1.33889	0.259491	0.735142	0.695376	0	1	0.0559963	1	-0.685757	0.623532	-3.58092	0.127354	1.69465	0.0108428	0	1
XLOC_022860	3	166319645	166320517	0	1	1.27376	0.951876	8.61739	0.0626152	8.86444	0.00390719	0	1	0	1	0	1	2.15791	0.491072	0	1	2.47065	0.129352	2.3684	0.42522	2.56168	0.104268	0	1	0	1	-1.9647	0.580483	0	1
XLOC_022868	3	170500151	170500912	1.86565	0.838954	3.92021	0.490088	5.38353	0.257864	0.97309	1	0.108743	1	-1.34517	0.408698	-1.55853	0.0933927	-2.11967	0.0080261	-0.62995	0.185007	-0.271902	0.943184	0.664141	0.745427	-0.681589	0.267448	-1.0487	0.184484	-3.39093	7.25e-11	0.153711	0.890121	-2.75985	1.16e-06
XLOC_022899	3	180375683	180376362	5.64824	0.343486	-2.90855	0.731149	-3.43609	0.561548	1.62098	0.975902	-2.11665	0.0330738	0.206963	1	-0.182002	1	-0.830638	0.566002	-0.0612306	1	-0.93224	0.395419	-1.01459	0.601587	-1.19113	0.356907	-2.46144	0.000941528	-3.31179	0.00473757	-0.904723	0.448392	-0.165652	0.972217
XLOC_022906	3	183654788	183657498	0	1	0	1	10.021	0.0227028	2.53137	0.695624	0	1	0.394953	0.408432	3.38132	4.54e-20	0	1	2.79087	2.34e-18	1.31617	1.15e-05	2.5091	6.42e-05	0	1	2.44831	2.3e-07	0	1	8.24944	7.52e-19	-4.73177	0.0265412
XLOC_022907	3	183815522	183818469	-1.5963	1	-3.62962	0.514161	-6.25427	0.198658	1.39869	1	4.03374	0.10747	-2.08679	0.043302	-0.817476	0.396347	-1.14832	0.0382934	-1.12444	0.307747	-1.48398	0.000367203	-1.11309	0.346214	-1.35536	0.0986624	-1.28166	0.162069	-0.71377	0.870528	0.152518	1	-3.29567	2.93e-05
XLOC_022916	3	185691597	185692160	0	1	-2.26231	0.764007	0	1	-2.28585	0.575345	-0.854365	0.559321	0	1	-1.1268	0.559016	-1.03882	0.012823	3.82632	2.15e-05	-4.19287	0.064011	0.633191	0.888464	1.19117	0.297257	-6.31117	3.61e-05	0	1	-0.56069	0.794489	-3.77163	0.118137
XLOC_022920	3	186917621	186918817	0	1	3.36156	0.388063	7.61083	0.118907	-4.47855	0.471452	0.50797	0.559321	1.46932	0.208216	1.68515	0.0254523	1.05825	0.574401	1.95783	0.00949038	0.219003	0.857286	3.59469	1.88e-05	2.02427	0.00042249	-0.555797	0.460859	-0.197826	1	2.8365	0.000362876	1.20086	0.348677
XLOC_022922	3	187240659	187241546	1.77483	0.948681	0	1	9.84466	0.0215557	-6.54695	0.250561	-2.74112	0.29436	0.702305	0.659188	3.44762	0.146407	0.941467	0.490909	2.45745	0.00024676	0.133812	1	1.26439	0.4085	0.546788	0.870733	0	1	0.943813	0.634046	-0.384283	1	0.72298	0.886271
XLOC_022943	3	195012268	195012767	0	1	1.04556	1	-3.4368	0.561548	0	1	0	1	0.194526	1	1.04007	0.145237	0.668178	0.108953	0.906368	0.613585	0.406341	1	0.427321	0.756654	0.900379	0.0169972	4.19111	0.0478146	-2.66135	1.01e-09	0	1	-0.831115	0.065925
XLOC_022947	3	196215858	196216732	2.4018	0.775428	-1.5374	0.969269	2.75669	0.612396	-3.5719	0.601481	0.0979136	1	0	1	0.0581054	1	0	1	0.165391	1	-0.455964	0.365869	0	1	-0.812474	0.116144	-2.48286	0.000188997	0	1	0.247792	0.993885	0	1
XLOC_022975	3	208048503	208049635	0	1	-7.89559	0.177287	-2.09582	0.77287	0	1	-2.78487	0.00192137	-1.70869	1.62e-05	0	1	-1.11155	0.510218	-2.35447	0.410869	-3.45191	0.000314409	0.110357	1	-3.57656	0.010065	-0.106464	1	-3.63901	8.87e-09	-1.84768	0.00211976	-1.1194	0.0357349
XLOC_022976	3	208050486	208051578	-2.98318	0.738868	0	1	-3.81816	0.498126	0	1	3.35988	0.237995	-0.0373245	1	0	1	-0.334494	0.864375	0	1	0	1	2.51622	0.0118528	0.397042	1	-3.60682	0.136248	-0.899004	0.105708	-1.9647	0.580483	0.000689243	1
XLOC_022982	3	209893665	209894046	0	1	-2.29608	0.764007	-1.17815	1	0	1	0	1	0.249522	0.433053	1.93064	0.332271	0.701586	0.0358593	1.33508	0.552204	2.52347	0.345666	-3.64935	0.137255	0.14088	0.930097	-3.60934	0.136248	0.864275	0.000820387	4.32875	0.000280535	1.0603	0.000622237
XLOC_023011	3	221234577	221234808	0	1	0	1	-0.894498	1	2.53013	0.695624	0.697571	0.160926	2.9012	0.337831	0	1	0.624743	0.376075	0.720946	0.0952134	0	1	0	1	1.02943	0.133764	2.40773	0.383817	2.22289	0.00207825	4.34772	0.027619	0.610919	0.53894
XLOC_023025	3	225016761	225018743	2.52427	0.830438	3.96597	0.479755	3.49776	0.553091	-2.17559	0.80551	0.952958	0.502997	0.432874	0.546168	0.562299	0.255827	0.383782	0.730445	0.49752	0.478877	1.33696	0.454684	1.47614	0.512571	3.43557	0.159138	1.89717	0.00022783	0.776593	0.23391	-0.0648285	1	0.135816	1
XLOC_023030	3	226322073	226323818	0.703351	1	3.7133	0.371632	5.73268	0.154642	-1.88762	0.877832	-1.16888	0.269067	-0.457714	0.446167	1.03999	0.0112895	-0.733021	0.736263	0.502883	0.485578	0.603241	0.166449	-1.58321	0.303819	0.582287	0.381207	-0.221489	0.888334	1.16445	0.0396711	1.64913	0.0153926	0.301563	0.76948
XLOC_023037	3	230797283	230799636	-1.10184	1	3.02004	0.650146	2.144	0.77287	4.32923	0.426423	-1.32942	0.484329	0.0395525	1	-0.561628	0.685918	-1.87144	2.77e-06	-0.619781	0.689878	-1.36749	0.51247	3.22154	0.212725	-1.57847	0.110791	-5.25926	0.00376797	-1.87242	0.0753104	-0.0633046	1	-2.14143	0.0294506
XLOC_023117	4	4343230	4344067	0	1	0	1	0	1	0	1	-4.17435	0.0411676	0	1	0	1	0	1	0	1	0	1	0	1	0	1	0	1	0	1	0	1	0	1
XLOC_023207	4	7811882	7812598	0	1	0	1	0	1	0	1	0	1	0	1	-2.11151	0.512303	0	1	3.14608	0.22116	0	1	0	1	4.37947	0.0378218	0	1	4.05675	0.127387	0	1	-2.3723	0.417853
XLOC_023226	4	10555362	10556017	0	1	0	1	0	1	0	1	2.03199	0.559321	0	1	0	1	5.01444	0.0215261	0	1	2.52347	0.345666	0	1	0	1	0.580501	0.843774	0	1	0	1	0	1
XLOC_023398	4	26482899	26483266	0	1	0	1	-4.36864	0.426961	0	1	0	1	0	1	0	1	0	1	0	1	0.435574	0.888461	3.13625	0.0167481	0	1	4.9616	0.00700675	-1.13605	0.543923	0	1	-3.75005	0.11967
XLOC_023400	4	26555983	26557970	0	1	0.603318	1	-4.58091	0.382888	2.53013	0.695624	0.996522	0.709119	-2.64113	0.337831	0.715292	0.793275	2.15791	0.491072	0.803884	0.837493	-1.72748	0.000146261	-2.27778	0.45134	0.520344	0.462085	-0.648871	0.388153	1.35977	0.571263	0.933306	0.805486	-2.38524	0.417853
XLOC_023514	4	35662096	35663168	4.92024	0.364661	0	1	0	1	-5.10165	0.390937	0.68001	0.604676	1.13097	0.464058	-0.366577	1	-3.38637	0.161071	0.444982	0.685191	-0.644074	0.675888	1.68992	0.000194376	-2.28078	0.183477	-0.961411	0.530796	0.186828	1	1.78443	0.208971	0.797662	0.375322
XLOC_023551	4	38505805	38506184	0	1	0	1	0	1	-3.01155	0.695624	-0.44351	0.93584	-0.353067	0.992766	0	1	-0.247206	1	-1.70115	0.125411	-3.74758	0.00160004	0	1	0	1	-1.03227	0.577451	0.977555	0.489782	2.89801	0.243603	0.211554	1
XLOC_023585	4	41109540	41111163	-7.75008	0.201673	-5.42983	0.189019	-5.33332	0.313612	0	1	0	1	0	1	-1.21781	0.234248	-2.51817	0.357039	-2.34219	0.410869	-0.87379	0.230529	2.16968	0.207766	0	1	0	1	-1.76254	0.047627	0	1	-2.70754	0.00157083
XLOC_023666	4	52185581	52186245	0	1	0	1	0	1	0	1	-3.6291	0.10752	-2.64116	0.337831	0	1	0	1	-4.45552	0.0361524	0	1	0.0904252	1	-4.42174	0.0524772	-3.08109	0.239661	0	1	-3.27893	0.264027	-3.76082	0.118976
XLOC_023719	4	60212459	60214709	0	1	3.89175	0.514552	0	1	0	1	0	1	5.06016	0.0141961	0	1	2.25069	2.86e-07	3.66934	0.121613	-2.15539	0.478776	0.71038	0.00828641	-2.14073	0.505539	0	1	0	1	-1.9647	0.580483	-7.55166	4.01e-09
XLOC_023765	4	68172953	68173603	0	1	0	1	0	1	-7.73698	0.15262	-3.10251	0.0270798	-2.93568	0.116966	-1.2327	0.593158	0	1	2.29442	0.418746	-2.15539	0.478776	0.734229	0.452382	0	1	-1.19853	0.611544	0	1	-1.86255	0.256912	-4.45625	0.0371179
XLOC_023769	4	69045638	69047097	4.89322	0.402573	2.92578	0.45757	3.57061	0.516376	-2.12676	0.80551	0.674864	0.716463	2.08291	0.54611	0.759084	0.655086	-1.57924	0.357039	0	1	0.55593	0.142824	3.22136	0.212725	1.174	0.0188875	0.342483	0.646814	0.274899	0.690053	0	1	0.10862	1
XLOC_023771	4	69059238	69059804	-0.58334	1	4.15434	0.521805	0	1	0	1	0	1	0	1	0	1	0	1	0	1	-1.91679	0.281518	0	1	0.950077	0.505539	-3.99323	0.079601	-3.4339	0.0242338	-1.96094	0.580483	4.57279	0.0539261
XLOC_023861	4	80859026	80859551	-0.782661	1	-1.00254	1	0	1	-3.5383	0.601481	0	1	0	1	-2.9346	0.315842	-3.38637	0.161071	-2.34219	0.410869	-1.728	0.0420826	0	1	0.356899	0.884968	-3.08109	0.239661	0.243689	0.922031	0.133111	1	-2.1566	0.0327263
XLOC_023902	4	87107469	87113986	0	1	-3.31124	0.655265	-0.551186	1	0	1	0	1	0	1	0	1	-1.08189	0.475511	5.00805	0.00873997	-0.463696	1	0	1	3.40153	0.16188	1.94742	0.281338	0.173542	1	2.89792	0.243603	-2.3723	0.417853
XLOC_023992	4	111972935	111978618	-6.03871	0.261368	1.57028	0.814388	-4.49366	0.295509	-4.14021	0.403077	-1.50099	1.68e-07	0.413455	0.281362	-1.26961	2.24e-06	-1.47865	9.82e-12	-0.910532	2.37e-05	-2.30311	8.88e-07	-1.54359	1.49e-08	-1.1487	0.000346814	-1.10254	1.37e-06	-2.08829	3.36e-26	-0.725915	5.23e-06	-2.65289	1.32e-37
XLOC_023996	4	112126601	112129956	-1.28467	1	-0.0651246	1	-2.01102	0.805886	1.65664	0.953242	-0.996535	0.29436	0.240458	0.95566	-0.701676	0.38491	-0.853091	0.0699184	-0.665517	0.515686	-0.51022	0.207765	0.209203	1	-0.185426	0.985653	-1.83844	0.00215552	-2.91909	3.23e-12	0.733358	0.243416	-1.86904	3.95e-09
XLOC_024043	4	123898666	123900763	2.4018	0.775428	1.32871	0.990739	1.48565	0.875871	3.64236	0.466538	0.0623522	1	0.126634	0.900784	1.99169	6.3e-10	0.765305	0.26528	0.920932	1.49e-07	4.56893	1.05e-21	1.02262	0.010455	1.71715	1.46e-14	-0.521782	0.151936	-1.14864	0.177096	1.55461	7.24e-09	0.8084	0.041961
XLOC_024058	4	125742059	125742751	0	1	0	1	0	1	0	1	-1.59711	0.483156	2.08197	0.54611	-4.59787	0.040551	-1.76674	0.390216	3.14186	0.22116	-0.117086	1	-1.28079	0.60747	-0.637778	0.794449	0	1	0.176894	1	-4.59622	0.0477541	-4.4464	0.0413527
XLOC_024061	4	126181439	126186404	0	1	0	1	0	1	0	1	-4.17456	0.0411676	-3.52061	0.14326	-5.92204	0.00244411	-3.92465	0.0764474	-0.613142	0.876779	-1.26286	0.433365	-0.752458	0.896172	-2.84156	0.0192404	-1.62719	0.0598728	-5.29986	0.00248362	0	1	-0.965853	0.776922
XLOC_024064	4	126687536	126688115	0	1	0	1	0	1	0	1	2.03199	0.559321	-4.45639	0.0300654	0	1	3.50979	0.175608	0	1	0	1	0	1	-2.96496	0.307226	0	1	0	1	0	1	0	1
XLOC_024100	4	132477294	132478522	0	1	-7.42047	0.154747	0	1	0.0469788	1	-2.29209	0.0784284	-0.414355	0.929388	-4.6003	0.0405838	0	1	-1.21757	0.409523	0	1	0.0906194	1	-5.26915	0.0124601	0	1	0	1	-3.24295	0.00532124	-2.38524	0.417853
XLOC_024107	4	132912393	132912623	0	1	-2.29608	0.764007	0	1	0	1	0.103798	1	0	1	0	1	0.507251	0.936115	-2.34219	0.410869	-2.51668	0.00954932	-2.27778	0.45134	4.3648	0.0385447	2.90864	0.0396257	2.0507	0.555324	0	1	0.285959	1
XLOC_024117	4	133644873	133645781	0	1	0	1	0	1	0	1	3.354	0.237995	2.89159	0.0323713	1.3361	0.594037	1.08468	0.485543	0.641925	0.795162	1.64425	0.286365	2.36821	0.42522	4.85984	0.0212306	-2.24175	0.43833	2.86715	0.351527	1.98378	0.196339	4.79552	0.0226008
XLOC_024350	4	160473569	160474322	0	1	0	1	0	1	0	1	0	1	0	1	0	1	0	1	0	1	0	1	0	1	0	1	4.19299	0.0477677	0	1	0	1	0	1
XLOC_024447	4	167995474	167998226	1.75216	0.99523	0	1	0	1	-0.155238	1	0.668133	0.162852	-3.15343	0.0497344	2.60583	0.330944	0.666361	0.670013	0.89125	0.0180367	3.02608	1.46e-07	-0.848708	0.582395	0.435238	1	0.209374	0.57265	-0.309096	0.613618	0	1	1.52754	0.000952857
XLOC_024614	4	178520351	178521033	-5.67174	0.186337	-2.24272	0.732041	-0.854356	1	-1.25271	1	-0.143581	1	-0.685683	0.403468	0.275531	0.928579	-0.0923576	1	-0.00220072	1	-0.219207	0.892001	2.04391	0.0234048	-0.431802	0.887804	1.66568	0.00489309	0.773851	0.367594	-0.392007	0.615943	0.793863	0.387772
XLOC_024687	4	184454049	184454663	0	1	5.90906	0.257428	0	1	0	1	0	1	0	1	0	1	0	1	0	1	-2.15654	0.478776	0	1	4.3648	0.0385447	1.41048	0.397823	0	1	3.79787	0.0788351	0	1
XLOC_024962	4	202870340	202870566	0	1	-4.56285	0.453316	-2.91693	0.633582	0	1	-0.144263	1	4.56382	0.0439153	-1.40892	0.258433	-1.88875	0.187722	0.79967	0.838567	0.813245	0.679137	0.0908044	1	-0.220537	1	2.40773	0.383817	-4.12502	0.0557301	-2.84223	0.039602	-2.18879	0.224935
XLOC_025048	4	211559973	211560644	0	1	0	1	0	1	0	1	-0.27201	1	-4.76508	0.0128108	-4.38657	0.0547165	-0.398817	1	0	1	-4.65767	0.0315277	-2.27778	0.45134	-0.932652	0.773033	-0.107419	1	0	1	0	1	-3.24495	0.215853
XLOC_025134	4	220549120	220549796	3.23694	0.646326	-6.45299	0.270921	-1.56931	0.937279	0	1	-1.60029	0.483156	-0.655789	0.800917	2.60583	0.330944	0	1	-4.1091	0.0599695	-2.03303	0.0492882	0.0908044	1	0.0902475	1	4.18735	0.0479419	0.483056	0.952395	-3.65145	0.189071	-1.51269	0.50596
XLOC_025552	4	2835040	2835772	0	1	1.47591	0.978694	-4.3685	0.410936	-4.22761	0.50263	2.02881	0.559321	0	1	1.04544	0.646947	-2.51817	0.357039	0	1	0	1	0	1	-0.298246	0.954403	-5.25926	0.00376797	-2.69712	0.316047	-0.759831	0.81766	0	1
XLOC_025670	4	8163561	8169939	-4.83232	0.477901	8.12289	0.145183	0	1	-1.80853	0.936908	0.526742	0.888453	-6.31409	0.00354743	0.437766	0.947325	-0.561248	0.832864	1.41718	0.382172	0.456422	0.831167	4.19423	1.01e-07	-1.70912	0.20186	-0.752379	0.663499	5.39587	0.00998487	0.96883	0.464266	1.21195	0.476899
XLOC_025863	4	27503805	27507738	0	1	0	1	-5.64056	0.247997	3.80067	0.568756	4.8475	0.0219302	0.736779	0.624523	0.397249	0.902306	0.265419	1	-0.580022	0.889238	1.09641	0.427318	-2.27759	0.45134	-0.817857	0.699847	2.72886	0.0951062	1.26634	0.351527	-0.154265	1	1.09483	0.574154
XLOC_025886	4	28967292	28967981	0	1	7.06236	0.211601	0	1	0	1	4.68815	0.0345139	0.259195	1	3.53038	0.0021012	0	1	-2.35447	0.410869	0	1	2.42159	0.123123	6.47844	1.62e-05	3.26831	0.182255	0	1	2.20935	0.0207229	0	1
XLOC_025950	4	35661556	35662601	4.92024	0.364661	0	1	0	1	-3.5383	0.601481	0.892991	0.497269	1.13044	0.446167	0.0157754	1	0	1	0.128941	1	-0.337764	0.973389	2.02527	0.00135798	-1.63307	0.415656	-0.961411	0.530796	-0.221002	1	2.54694	0.0544173	0.721512	0.485789
XLOC_025952	4	35859403	35860132	0	1	0	1	-2.91693	0.633582	0	1	0	1	0	1	0	1	3.89373	0.11101	0	1	0	1	0.100322	1	0	1	0	1	0	1	0	1	-4.45625	0.0371179
XLOC_025973	4	38072814	38073877	0.631544	1	0.451309	1	-2.62397	0.540342	-1.31334	0.855635	1.89981	0.000689417	0.810679	0.232178	-0.216214	0.903242	0.607002	0.295826	0.714535	0.127063	1.05817	0.00706127	1.36739	0.0320135	0.975428	0.119861	1.50511	0.0015717	0.170608	0.951532	0.182005	0.890986	0.259229	0.795773
XLOC_026009	4	40834691	40838347	0	1	0	1	-8.33134	0.116086	-4.43662	0.460399	-2.14256	0.246694	-2.68747	0.0300654	0.0522099	1	-2.46272	0.185885	-2.2231	0.089103	-5.5208	0.00198788	-1.11876	0.64233	-3.48776	0.190651	-1.20077	0.611544	-2.77785	0.0860358	-5.80369	0.0022991	-1.33345	0.477207
XLOC_026076	4	48944316	48951574	-2.06873	0.736983	-1.14214	0.929827	-1.03698	0.860002	2.74766	0.51476	0.192205	0.891696	-1.76455	2.19e-08	0.561212	0.0362404	-0.805957	0.0143668	1.01749	8.51e-05	-0.648203	0.0090164	0.781642	0.0223175	-0.333177	0.233409	-0.116205	0.787015	-2.33902	1.19e-19	0.925259	9.84e-07	-1.72745	4.04e-10
XLOC_026276	4	82451653	82454416	-1.2807	1	0.129303	1	-6.99433	0.112897	1.37598	1	0.671629	0.629791	2.07289	0.0299586	0.562995	0.672265	-1.08493	0.420519	2.34694	0.0243221	-1.168	5.85e-05	1.20884	0.25619	-0.479609	0.271114	-0.342254	1	0.497491	0.189153	-0.419366	0.802564	0.467289	0.298439
XLOC_026296	4	85214503	85217574	2.4018	0.775428	3.14223	0.58773	0	1	-6.74836	0.220335	-0.712531	0.915847	2.78651	0.0502531	-1.5356	0.232218	1.58443	0.235761	1.59169	0.201141	-0.462615	1	1.05067	0.65729	2.55436	0.000108401	-0.370865	0.807366	-0.47641	0.901217	1.96704	0.0318522	-1.50434	0.508949
XLOC_026321	4	89310091	89317177	1.07798	1	2.22202	0.764007	8.35174	0.0905327	0.313331	1	0	1	0.260045	1	-0.299206	0.984639	-0.275357	0.77133	-0.0654511	1	4.88275	0.00827739	0.760218	0.727275	-0.0878872	1	0.194414	1	2.86394	0.351527	-0.0673252	1	-2.18677	0.225428
XLOC_026339	4	92600836	92604965	4.37395	0.437541	-4.52977	0.257617	-0.531765	1	9.23514	0.052621	0.521015	0.44002	-1.04959	0.0662289	-1.30893	0.000890005	-0.130561	0.976333	-0.125218	0.913233	0.210972	0.736392	0.563561	0.409493	-0.881419	0.0607081	-0.424097	0.379559	-1.53729	0.000799755	0.0265043	1	-1.99628	6.76e-05
XLOC_026345	4	93670140	93672485	0	1	2.60777	0.732041	0	1	0	1	0	1	0	1	0	1	0	1	0	1	0	1	0.173929	0.607575	0	1	0	1	-3.58092	0.127354	0	1	-8.05297	4.66e-14
XLOC_026405	4	115080134	115081377	0	1	0	1	2.75669	0.612396	4.89036	0.345207	-2.74112	0.29436	0.684949	0.766006	4.04216	0.065967	-4.31597	0.0383132	0.894451	0.505972	-3.50768	0.166449	2.36821	0.42522	0.985495	0.428617	1.16199	0.41564	2.05418	0.555324	0.140335	1	0.74045	0.882023
XLOC_026421	4	118100900	118103699	0	1	-2.84536	0.75685	0	1	0	1	1.05355	0.541324	1.71944	0.0336488	1.08541	0.31507	0.521301	0.872251	-0.889254	0.506502	1.33749	0.446974	1.04983	0.539087	-0.718457	0.681385	1.94839	0.285234	-3.58092	0.127354	-0.185348	1	-2.38524	0.417853
XLOC_026569	4	142166618	142167217	0	1	0	1	9.58072	0.0367348	0	1	0	1	2.08197	0.54611	0	1	0.670064	0.745584	0	1	0	1	0	1	0	1	0	1	0	1	0	1	0	1
XLOC_026636	4	151512767	151513432	5.24786	0.386334	2.22202	0.764007	-4.7657	0.35438	0	1	0.322411	0.98995	0.395781	0.861007	1.43827	0.153779	0.650191	0.645832	-0.295688	0.991687	-0.114243	1	-1.28115	0.60747	2.84056	0.0465873	1.4149	0.383817	2.42006	0.0366555	-3.9548	0.131654	-1.92632	0.117372
XLOC_026746	4	161778312	161780685	2.02243	0.869056	-2.50759	0.769835	1.6681	0.879694	2.47626	0.751229	-0.845861	0.0419811	-1.94817	7.55e-09	-2.79847	8.68e-15	-1.42308	2.01e-06	-3.34425	8.71e-23	-1.72575	0.00787771	-0.882425	0.0232272	-3.13874	5.39e-17	-1.73134	1.72e-06	-2.67335	4.02e-32	-3.37707	9.11e-36	-3.89484	6.9e-34
XLOC_026869	4	169667910	169670969	-2.2008	0.838954	3.53369	0.575858	3.33464	0.515145	0	1	0.11387	1	-0.961364	0.367427	0.280687	0.878305	-0.426275	0.930724	0.0788878	1	0.448615	0.781477	-0.848445	0.691085	0.66167	0.272166	-0.419033	0.780282	-2.89114	0.0166572	-0.2462	1	-2.07866	0.0235377
XLOC_026980	4	177667655	177670319	-2.15896	0.838954	2.24803	0.823105	-0.323129	1	0.404602	1	0.618759	0.915847	-2.68913	0.0532241	0.0386089	1	-1.63578	0.361768	4.36399	0.0391783	-0.830656	0.544064	-0.813764	0.763237	-0.467398	0.965293	0.414332	0.898058	2.86394	0.351527	-1.9647	0.580483	0	1
XLOC_027167	4	189744271	189746560	0	1	0	1	0	1	0	1	0	1	4.74611	0.0472154	0	1	-0.0328192	1	0	1	0	1	0	1	0	1	0	1	0	1	2.89792	0.243603	0	1
XLOC_027587	4	228488713	228490089	-7.08206	0.278111	2.60777	0.732041	8.71906	0.0164727	0	1	-1.59676	0.0182853	1.65763	0.181505	4.36665	0.0355177	0.69806	0.741214	1.33435	0.105817	1.39753	0.0311808	-2.22212	0.186007	2.30747	2.96e-05	-0.478576	0.102112	2.69343	0.0642266	0	1	0.837067	0.479728
XLOC_027976	4	1285311	1285754	9.02614	0.0902133	6.24195	0.253956	0	1	-7.51193	0.190686	2.24425	0.154884	-0.642242	0.860757	1.49002	0.417807	0.270794	1	0.24489	1	-6.33242	5.55e-05	2.3684	0.42522	2.29927	0.0640702	1.10458	0.577451	-1.17395	0.341752	5.31217	0.00326059	-3.24495	0.215853
XLOC_028010	4	12610591	12611784	0	1	0	1	2.75669	0.612396	2.02554	0.80551	-1.60007	0.483156	0	1	0	1	-0.744	0.675064	0	1	0	1	-1.74549	0.0123175	-3.21483	0.0018241	-5.73439	0.00054442	0	1	0	1	-3.77163	0.118137
XLOC_028014	4	17919583	17922381	0	1	0	1	-4.93015	0.35815	0	1	-0.176196	0.929937	4.74611	0.0472154	-0.866684	0.175015	-0.481106	0.20077	1.38132	0.00252727	-0.16629	0.81396	0.33134	0.777188	0	1	1.85627	0.110506	-1.36993	0.000240689	-0.819858	0.0965918	-1.39765	0.0129534
XLOC_028016	4	17925167	17925466	0	1	0	1	0	1	0	1	0.779586	0.549713	0	1	0.0596855	1	-1.89185	0.0189207	1.65722	0.0297157	1.71442	0.0149245	0.423589	0.865853	0	1	0.858034	0.577452	-0.0347928	1	0.326882	0.787473	-0.901084	0.343271
XLOC_028017	4	17928020	17929228	0	1	0	1	-6.72495	0.178058	0	1	-0.868266	0.237995	-0.559183	0.993991	-0.363021	0.722991	-1.18636	0.000543102	1.38659	0.00292878	-0.539224	0.219403	-0.206136	0.971937	0.41561	1	1.85253	0.121603	-1.95035	1.08e-07	0.45748	0.468228	-1.66168	2.23e-05
XLOC_028018	4	17929305	17930515	0	1	-2.26231	0.764007	-5.73887	0.243759	0	1	-0.350709	0.750766	0.780381	0.858268	0.0822501	1	-1.06393	0.00180267	1.7824	3.13e-05	-0.318396	0.508369	-0.43347	0.722179	0	1	3.06999	0.0251204	-0.800386	0.137393	0.427534	0.576579	-1.80605	1e-05
XLOC_028019	4	17931343	17932319	0	1	0	1	6.25773	0.178448	-2.17559	0.80551	-1.934	0.0148015	0	1	-0.70834	0.47601	-0.77375	0.122293	1.1661	0.0579422	0.584866	0.419251	-1.44101	0.10299	0	1	1.99137	0.0785331	-1.25286	0.0398115	-0.126032	1	-0.675975	0.247063
XLOC_028020	4	17935590	17937265	0	1	0	1	-4.92928	0.35815	0	1	-0.322869	0.75537	3.4199	0.224293	0.328446	0.609356	-1.67465	1.4e-06	0.974769	0.014147	-0.940082	0.0040911	-1.19904	0.0254144	0	1	0.488748	0.383817	-1.30844	6.58e-05	-0.806296	0.109049	-1.20647	0.00471569
XLOC_028021	4	17948141	17948685	0	1	0	1	0	1	0	1	-1.3113	0.278545	2.08197	0.54611	0.565879	0.659916	-1.48789	0.0381797	1.47118	0.103	0.724083	0.401229	-0.788169	0.528522	0	1	-0.65773	0.460888	-3.14536	3.58e-05	-1.13127	0.31116	-1.32061	0.243534
XLOC_028022	4	17957291	17957803	0	1	0	1	0	1	0	1	0.870005	0.65303	3.80203	0.149193	-1.07964	0.249522	-2.53435	0.0109463	1.44621	0.137104	0.682608	0.370343	-0.814031	0.760701	0	1	3.43466	0.000304072	-2.23422	0.00352676	-0.670353	0.489039	-1.10006	0.303923
XLOC_028039	4	25410798	25411370	0	1	0	1	1.64248	0.898638	0	1	1.29996	0.0154455	1.84172	0.0597283	0	1	3.51419	3.64e-17	1.30742	0.0429406	-2.98321	0.278284	1.67699	0.00351245	0.460811	0.714421	1.25011	0.0840559	0	1	0	1	-5.27622	0.0043328
XLOC_028040	4	26518801	26519851	-0.219067	1	6.40446	0.265114	8.3515	0.00722731	-5.30912	0.346062	0	1	0	1	-2.11015	0.512303	0	1	0	1	-1.91903	0.266172	0	1	-2.96764	0.307226	-0.749177	0.715403	0	1	-2.76127	0.383059	0	1
XLOC_028041	4	26521251	26522365	7.82141	0.17068	0	1	4.60277	0.116095	0	1	0	1	0	1	3.49203	0.14308	-0.360257	1	0	1	-5.40926	0.00286567	0	1	0	1	-1.49531	0.314942	0	1	0	1	0	1
XLOC_028055	4	34232214	34233248	0.0235888	1	3.02004	0.650146	6.35865	0.146393	0.404602	1	3.35988	0.237995	3.77022	0.000599724	-0.353039	1	-0.324797	0.542294	1.42413	0.380144	-4.43832	0.0554912	0	1	3.40153	0.16188	-0.729937	0.779049	-0.741899	0.791287	3.79787	0.0788351	-0.115459	1
XLOC_028058	4	34589194	34589912	0.18482	1	0.489379	1	0	1	0	1	0	1	-0.138621	0.918273	6.04553	8.52e-05	-2.51817	0.357039	4.05407	0.0691427	0.040104	1	-1.02646	0.00396761	-2.14073	0.505539	0.0754956	0.92864	-0.980671	0.0320839	-3.94875	0.135889	-0.0745802	1
XLOC_028063	4	35863314	35864112	0	1	0	1	-2.09628	0.77287	0	1	0	1	-1.16182	0.600037	-4.77929	0.0614937	0	1	7.85916	5.21e-13	-2.31564	0.14493	0	1	2.14155	0.0681334	0	1	2.87035	0.351527	0	1	0	1
XLOC_028075	4	40274635	40275128	0	1	3.02697	0.632845	5.46547	0.239994	5.29441	0.296363	4.67784	0.0345699	3.80126	0.149193	1.43557	0.479443	1.38015	0.562048	1.73375	0.171464	0	1	2.3684	0.42522	-0.469992	0.917428	0.227097	0.684368	0	1	0.937067	0.805486	3.63971	0.150233
XLOC_028083	4	44760415	44760619	0	1	0	1	4.88705	0.274986	0	1	2.03199	0.559321	0	1	0	1	0	1	0	1	0	1	0	1	0	1	3.29482	4.63e-06	0	1	0	1	-2.38524	0.417853
XLOC_028093	4	48100602	48101115	3.75845	0.561732	0	1	4.09857	0.443862	0	1	-0.669576	0.627239	0.0802836	1	0.747067	0.245543	-0.0588837	1	1.24194	0.0241072	-2.68367	0.00200531	0	1	0.601603	0.290166	-0.90487	0.0350688	-0.53331	0.492594	0.381967	0.774405	-1.83134	0.137783
XLOC_028099	4	51649542	51649756	7.2566	0.188317	8.31039	0.00846755	8.19484	0.00298469	0	1	2.84514	0.35457	-2.64116	0.337831	0	1	0	1	-0.047777	1	0	1	3.7539	0.11152	0	1	7.20747	6.8e-09	0	1	0	1	0	1
XLOC_028107	4	54241250	54243183	0	1	0	1	0	1	1.3194	1	-0.436861	0.889896	1.07774	0.438561	0	1	-2.51828	0.357039	2.55987	0.000339079	-2.15539	0.478776	0.27458	1	0.645667	0.206913	0.540798	0.550394	-0.64294	0.966632	0.622282	0.426642	-2.1605	0.283664
XLOC_028111	4	54652162	54653977	2.80707	0.775428	-3.09973	0.652205	4.35678	0.354144	2.53137	0.695624	0.0976845	1	2.67401	0.0645454	3.32066	7.04e-08	2.29564	0.000225965	3.19348	0.000158868	-1.07272	0.478149	2.127	0.0067917	1.67158	0.00249036	0.165979	1	-1.25784	0.555324	1.66761	0.000621334	0.671555	0.590812
XLOC_028112	4	54654563	54656497	-5.39925	0.41418	-1.74255	0.934173	1.34233	0.975678	-5.56117	0.339759	-0.790292	0.804265	-3.34148	0.0366256	2.91788	2.54e-05	0	1	1.87702	0.0215452	-0.522671	0.770021	2.13015	0.0130485	2.90547	2.39e-06	0.167272	1	-4.51963	0.0256981	2.37874	8.51e-05	-1.44705	0.185501
XLOC_028124	4	56654924	56656263	0	1	-2.26231	0.764007	0	1	0	1	-0.406948	0.837799	-1.7508	0.0415402	1.08943	0.678736	-1.22648	0.645832	1.9071	0.0123288	-0.512744	0.859045	-0.241421	1	-0.514291	0.760983	1.66993	0.272305	-2.46864	0.163641	0.64028	0.394796	1.08588	0.591881
XLOC_028126	4	56673079	56676131	0	1	0	1	2.75669	0.612396	-0.0887433	1	0.486657	0.616061	-0.146036	1	0	1	0	1	1.92853	1.13e-06	0	1	1.06548	0.490559	2.23567	4.43e-11	-2.25052	0.00142095	0	1	2.35489	5.02e-05	-2.6357	0.125344
XLOC_028127	4	56676827	56679626	0	1	1.44998	0.822774	-3.49742	0.520194	-6.01763	0.277314	1.14616	0.00626158	0.383836	0.588752	0.409651	0.206223	-0.909426	0.0534225	2.39174	2.03e-11	0.621459	0.017352	0.712502	0.241485	0.958939	0.0113522	-0.651482	0.10217	-1.98291	1.71e-05	2.14371	6.2e-09	1.25508	0.00104498
XLOC_028132	4	57758988	57759201	2.18704	0.646326	-0.394148	1	-2.75371	0.543338	-0.0684874	1	-1.01393	0.341083	-1.68175	0.000336698	0.0630001	1	-1.43919	0.00441108	0.233198	0.859567	1.10541	0.148685	0.184846	0.992158	0.68624	0.0760346	-1.23376	0.00393665	-1.84765	2.65e-06	0.152068	0.921225	-1.56694	0.00173446
XLOC_028136	4	59542834	59544075	0	1	0	1	0	1	0	1	0	1	3.79973	0.149193	0	1	-1.71796	0.0137482	-3.18804	0.20681	0	1	0	1	0	1	0	1	0	1	0	1	0	1
XLOC_028141	4	60278659	60279509	-3.56693	0.646326	0.723965	1	2.92324	0.624569	-4.39422	0.482399	2.02881	0.559321	3.42154	0.224293	0.470046	1	3.89373	0.11101	1.69978	0.390358	0.944658	0.669079	2.3684	0.42522	4.90056	0.00999562	-0.493173	0.891112	-0.646423	0.966632	4.34786	0.027619	0	1
XLOC_028146	4	62894908	62896233	4.3481	0.413945	4.42473	0.447918	3.27059	0.561548	6.41959	0.200742	2.76345	2.87e-05	-0.072539	1	2.26881	0.000100791	2.95829	3.49e-11	2.56047	1.29e-06	0.818867	0.272581	2.42183	0.132897	1.24676	0.00180493	2.5654	6.97e-05	0.527751	0.261709	3.75693	0.00381442	-0.99175	0.0583216
XLOC_028147	4	62897359	62899826	1.87496	0.572813	0	1	2.63324	0.618905	9.31534	0.0479128	2.7031	2.91e-11	0.525483	0.165051	2.50146	5.3e-06	1.97535	3.64e-05	2.12347	4.26e-08	0.454666	0.532466	1.57893	0.329824	1.44511	1.47e-07	1.69934	6e-05	1.44707	5.62e-09	0.844162	0.339025	0.0531228	1
XLOC_028155	4	67395490	67397528	0	1	0	1	0	1	0	1	-3.10251	0.0270798	-1.34505	0.384279	-3.5488	0.000132596	-3.12097	0.0260382	-1.26928	0.45365	-5.4082	0.00285509	-4.33974	0.0492387	-1.54684	0.0162037	-6.16764	5.96e-05	-3.41497	0.00720423	-1.30555	0.52711	-4.93045	0.0124239
XLOC_028162	4	71001185	71001417	0	1	-4.77604	0.428217	0	1	0	1	0	1	0	1	-2.11015	0.512303	0	1	0	1	0	1	0	1	1.06629	2.68e-05	2.40773	0.383817	0	1	2.89801	0.243603	0	1
XLOC_028164	4	71261604	71264056	3.42058	0.674362	3.11384	0.64459	-9.70211	0.0352898	0.339745	1	-0.295239	0.841802	-1.80797	0.00391384	-1.12203	0.011814	-1.95876	1.28e-14	0.45478	0.468034	-0.936193	0.187097	-0.36815	0.807837	-0.877449	0.0215991	-0.939781	0.214107	-4.47245	3.25e-19	0.285725	0.869934	-4.49011	4.3e-09
XLOC_028166	4	71583109	71584656	-6.2725	0.336561	0	1	-6.97161	0.185469	0	1	2.02881	0.559321	-3.50725	0.00982265	-1.83344	0.0828728	-4.3157	0.0383132	-0.753653	0.207627	-1.56698	0.0545744	1.47631	0.512571	-1.21175	0.0959873	-1.5129	0.126056	-2.2972	0.0267916	0.854799	0.0362373	-4.02899	0.00812916
XLOC_028197	4	86823204	86823800	0	1	0	1	0	1	0	1	0	1	0.260068	1	0	1	-4.01015	0.000483253	2.29891	0.418746	0.943698	0.687528	0	1	-0.908351	0.485211	-0.982929	0.395112	-2.40623	0.00552098	0	1	-2.81611	0.0154077
XLOC_028202	4	87971798	87974640	1.85826	0.958055	-0.991964	1	-0.884695	1	1.23039	1	-0.436734	0.932681	-1.66524	0.0227715	-2.49486	6.55e-05	-2.37472	2.29e-09	-0.222834	0.808674	-1.05796	0.189829	-1.36225	0.0411441	-1.59276	0.000251562	-3.26911	9.15e-08	-4.47498	2.16e-22	0.272603	0.661534	-2.99176	5.45e-11
XLOC_028205	4	88324577	88326016	0	1	7.16538	0.205361	-5.55249	0.285384	-0.0637216	1	0	1	2.08197	0.54611	2.42273	0.000700962	2.15791	0.491072	3.66539	0.121685	0	1	0.0908044	1	1.94873	0.0638523	-1.28023	0.43833	-2.69681	0.316047	-3.27558	0.264027	3.11049	0.252684
XLOC_028208	4	89013848	89016848	-2.2008	0.838954	-2.29608	0.764007	12.4106	4.46e-07	2.53013	0.695624	0	1	0	1	0	1	-4.31588	0.0383132	4.0578	0.0689289	-2.15654	0.478776	0	1	-2.96764	0.307226	-1.4523	1.93e-74	2.05418	0.555324	0.936985	0.805486	0	1
XLOC_028209	4	89016916	89019172	6.68617	0.267037	0	1	11.0806	0.00142858	0	1	0	1	0	1	0	1	0	1	-0.466069	0.848596	-2.15654	0.478776	-3.64935	0.137255	0	1	2.7434	3.16e-14	0	1	-3.27558	0.264027	0	1
XLOC_028210	4	89021382	89022951	3.23694	0.646326	0	1	5.43443	0.242155	0	1	2.02881	0.559321	0	1	0	1	0	1	0	1	0	1	0	1	0	1	2.76231	2.03e-07	0	1	0	1	0	1
XLOC_028212	4	89371015	89372457	6.11947	0.338167	0.744655	1	3.41669	0.534332	3.93856	0.483641	0.527894	0.726224	0.139959	1	-1.47498	0.0518323	-0.344358	0.704523	-0.553783	0.557554	-2.91683	0.000271269	-0.0238037	1	-1.34599	0.00163113	-1.57495	0.00877321	-2.23666	2.65e-05	0.0700727	1	-1.95213	0.000306338
XLOC_028216	4	90422603	90422816	0	1	0	1	0	1	0	1	3.35988	0.237995	-4.765	0.0256984	-2.11151	0.512303	-3.2853	0.0139835	-3.74772	0.107025	0	1	0	1	0	1	-3.6085	0.136248	0	1	0	1	0	1
XLOC_028229	4	93287022	93288793	3.23694	0.646326	0	1	0	1	6.36061	0.226267	0.989567	0.718649	2.08291	0.54611	0	1	-1.57332	1.01e-05	3.13766	0.22116	-2.98429	0.278284	0	1	0	1	0	1	0	1	0	1	2.26978	0.450527
XLOC_028230	4	93288882	93290599	0	1	0	1	0	1	8.52615	0.0972049	0	1	2.08291	0.54611	0	1	-2.86304	7.94e-07	0	1	-2.15539	0.478776	0	1	0	1	0	1	0	1	0	1	0	1
XLOC_028235	4	95006363	95007106	0	1	0	1	0	1	0	1	0	1	0	1	0	1	-1.11779	0.043449	0	1	0	1	0	1	0	1	0	1	0	1	0	1	0	1
XLOC_028236	4	95180292	95181019	-1.90414	0.875866	2.75359	0.340621	3.52836	0.445729	3.38519	0.626172	-1.08653	0.180878	-0.260389	1	-1.7023	5.06e-05	-0.573582	0.206675	0.263984	0.757938	-1.07857	0.00640381	0.798088	0.693731	-0.890112	0.0839592	-2.27763	1.78e-05	-3.68823	1.55e-27	0.520714	0.482898	-1.45756	0.000728876
XLOC_028240	4	96872611	96873333	-9.91398	0.0242801	0	1	-2.91693	0.633582	0	1	0	1	0	1	0	1	0	1	0	1	-4.19102	0.0674336	0	1	-3.27917	0.000694747	0	1	-1.9631	0.0595817	0	1	-3.43947	0.000764448
XLOC_028241	4	96874082	96876324	-7.9981	0.0267328	0	1	3.17284	0.59293	-4.69227	0.440858	0	1	2.08197	0.54611	0	1	0	1	0	1	-1.97222	0.054353	0	1	-2.23837	2.72e-05	-2.24175	0.43833	-1.37256	0.0198143	0	1	-3.35266	1.44e-08
XLOC_028249	4	97692091	97692980	1.34392	1	-1.26601	1	-1.82683	0.815807	3.02871	0.671129	0.176734	0.915847	-1.4541	0.131901	0.321043	0.942865	0.993299	0.73611	0.953197	0.0744096	1.12742	0.0236495	1.48965	0.0986605	-0.420377	0.704925	1.01018	0.132168	1.22906	0.224973	-0.747672	0.28663	0.354218	0.780779
XLOC_028253	4	97937195	97938894	0	1	2.60777	0.732041	7.98159	0.105532	2.53013	0.695624	1.56358	0.147291	-2.68216	0.111943	0.0402305	1	-2.15003	0.00190892	2.1695	2.47e-06	-4.44229	0.0396826	-0.752111	0.896172	2.04941	0.020653	1.94657	0.281426	-7.05121	2.74e-08	2.74534	1.78e-06	-1.6065	0.0718549
XLOC_028259	4	101268400	101269691	0	1	0	1	0	1	0	1	-3.6291	0.10752	0	1	-3.45568	0.200062	2.15999	0.491072	-4.12954	0.0586241	-2.15654	0.478776	-3.12051	0.244513	-3.87321	0.12469	-3.0802	0.239661	0	1	-5.15948	0.0134841	0	1
XLOC_028260	4	102738186	102738677	0	1	0	1	0	1	0	1	-2.74112	0.29436	0	1	-2.11151	0.512303	-1.81425	0.0740336	0	1	-5.6252	0.00143526	-3.12086	0.244513	-1.71699	0.0617901	0	1	-5.93827	0.00018052	0	1	-4.28096	0.000181895
XLOC_028261	4	102752793	102754227	9.32981	0.0989186	-4.31259	0.486229	-8.00318	0.134246	0	1	-1.07132	0.419675	-0.272693	1	-2.64493	0.0900386	-0.92054	0.25827	-1.13048	0.291496	-6.20372	0.000209328	0.106697	1	-1.61186	0.0534959	-1.88807	0.295778	-7.81916	5.33e-13	-0.727869	0.581657	-2.74241	0.000102079
XLOC_028276	4	110719149	110720886	2.58399	0.647647	-1.4508	1	-1.06006	1	2.10201	0.81394	-2.50835	0.0432156	-2.33404	0.0898417	2.24484	0.191053	-2.51817	0.357039	3.9601	0.000660364	-5.15492	0.00970459	0.108993	1	2.42173	0.00893536	0.723898	0.806288	-6.47178	6.37e-06	1.06368	0.582892	-2.29867	0.118137
XLOC_028277	4	110723139	110726335	1.55764	1	4.98975	0.355445	-1.52344	0.902069	1.04509	1	-5.13504	0.00404821	-4.45631	0.0300654	1.39467	0.22388	0.471298	1	0.865864	0.704447	-1.4501	0.331703	-4.34021	0.0768311	2.7601	0.0803182	-2.13852	0.208407	-4.7385	9.41e-12	0.936985	0.805486	-3.55036	1.54e-06
XLOC_028279	4	111123525	111124516	2.06478	0.863042	3.19858	0.577922	5.74685	0.18803	4.65215	0.345207	2.03199	0.559321	-0.661587	0.781075	2.3068	0.0424067	-4.31579	0.0383132	0.0363564	1	1.15203	0.0396265	2.98797	0.0261088	0.380373	0.825813	0.768115	0.564548	-1.70442	0.280238	1.02391	0.145311	0.225956	0.988572
XLOC_028280	4	111333303	111337370	-0.207568	1	-2.557	0.753902	-1.19443	0.991818	0.81681	1	3.35988	0.237995	-0.803998	0.44816	-0.607206	0.477922	0.0531636	1	2.35082	0.00133859	-0.218256	0.912434	-0.0116022	1	-1.63314	0.000994543	-2.02258	0.0187282	-2.93035	3.68e-17	0.112603	1	-2.115	3.07e-07
XLOC_028282	4	112042574	112044005	7.35689	0.233095	3.60769	0.615487	0.42033	1	0	1	1.08212	0.336682	1.22794	0.470179	-0.940494	0.673838	-1.81358	0.0427689	-2.5127	0.0330617	-0.269823	0.985628	-1.36788	0.581241	-0.603722	0.777134	-1.84726	0.182255	-0.500631	0.820869	0.0391024	1	-0.405522	0.863888
XLOC_028283	4	112108800	112110541	0	1	0	1	0	1	0	1	0	1	0.259171	1	3.98077	0.0699506	-1.36035	0.000136563	-2.35447	0.410869	-0.506034	0.347715	0	1	0	1	0	1	-2.11458	5.49e-09	0	1	-2.04578	3.93e-07
XLOC_028289	4	113826179	113827313	0	1	0	1	0	1	0	1	-1.21005	0.463054	-0.962701	0.649381	-4.59787	0.040551	-6.34678	8.49e-06	-0.697366	0.538738	4.32081	0.0344294	-0.814383	0.80215	1.22904	0.377759	0.582377	0.839254	0	1	0.781949	0.383059	-3.77163	0.118137
XLOC_028290	4	113942619	113945248	-3.92935	0.53909	7.41756	0.109593	-0.5191	1	8.21685	0.117981	0.232197	1	-0.819088	0.0674361	-2.19442	2.09e-07	-1.33419	7.25e-05	-0.7738	0.102781	-1.91679	0.281518	0.163204	0.862361	-1.64215	4.89e-11	-2.3651	1.23e-11	-2.19067	2.15e-06	0.655072	0.0822586	-0.546181	0.233409
XLOC_028291	4	113950592	113951050	0	1	0	1	0	1	0	1	0	1	0	1	0	1	0	1	0	1	-3.50768	0.166449	0	1	0	1	0	1	-5.93868	0.000180906	0	1	-1.25445	0.541711
XLOC_028303	4	120102502	120102721	0	1	0	1	-2.91693	0.633582	0	1	2.02881	0.559321	0	1	0	1	0	1	0	1	3.39124	0.151689	0	1	0	1	3.25297	2.2e-14	0	1	3.79779	0.0788351	0	1
XLOC_028308	4	121440929	121442175	8.86181	0.135166	6.93666	0.0789751	10.3411	0.0101765	11.0868	0.000595721	2.02881	0.559321	0	1	6.35408	1.2e-05	5.15622	0.00701217	0	1	-2.98321	0.278284	4.4471	0.0356942	7.31623	1.23e-07	0.718326	0.797859	-4.51988	0.0256981	0	1	3.64179	0.150233
XLOC_028314	4	122362500	122363065	0	1	0	1	0	1	0	1	0	1	0	1	0	1	0	1	0	1	0	1	0	1	0	1	-1.68054	2.67e-06	0	1	0	1	2.26729	0.450527
XLOC_028321	4	125734249	125735403	7.03803	0.248711	0	1	-4.36864	0.426961	2.53013	0.695624	-3.8259	0.00341406	0.737108	0.634833	0.826537	0.641818	-1.90524	0.0126343	-4.89497	0.0102588	-2.88608	0.0321306	-0.291556	1	-0.789682	0.455313	-3.31967	0.0247456	-6.78978	5.54e-06	-0.466994	0.580483	-4.09867	4.11e-06
XLOC_028322	4	125735841	125741101	0.249178	1	3.00695	0.455951	-0.404272	1	2.80582	0.632948	-1.40419	0.00698383	-2.01477	8.32e-06	-2.09277	4.26e-07	-0.421288	0.208896	-0.639137	0.0751965	-1.52154	5.25e-05	-0.153186	0.954455	-1.62369	6.54e-11	-2.48975	2.83e-14	-2.67204	3.79e-11	-0.695472	0.0024919	-2.78729	6.68e-13
XLOC_028323	4	126175168	126180133	-5.15967	0.380752	-2.80382	0.465397	0	1	1.04035	1	-2.24609	4.39e-07	-0.97762	0.247645	-1.15603	0.0138206	0.441183	0.926463	1.51988	0.00770937	-2.909	6.95e-11	-0.727833	0.215286	-2.32689	2.05e-16	-3.26207	2.76e-27	-4.5027	7.13e-16	2.1093	0.00576368	-0.41729	0.623008
XLOC_028328	4	128551793	128554916	-2.00676	0.786389	-1.4508	1	-4.88929	0.257678	2.53137	0.695624	0	1	0	1	5.37042	0.00183703	0	1	-3.18804	0.20681	-1.40052	2.01e-09	0	1	-1.88808	0.336236	0	1	-1.53718	1.1e-05	0	1	0.18098	0.802523
XLOC_028334	4	129951092	129951989	0	1	5.76044	0.277763	0	1	5.38624	0.316724	2.72828	0.0429059	0.377976	0.8959	0.277236	0.917606	-2.93383	0.0492214	2.01207	0.00212201	0	1	1.47578	0.512571	1.15073	0.206822	-1.99471	0.123325	0	1	1.27785	0.0709031	-4.14469	0.0685119
XLOC_028338	4	131252287	131252851	0	1	0	1	0	1	-2.17559	0.80551	0	1	0	1	0	1	0	1	0	1	-2.15654	0.478776	0	1	0	1	-4.76466	0.025228	-0.642633	0.966632	0	1	0.72298	0.886271
XLOC_028340	4	132615628	132616964	3.373	0.632836	-1.40153	1	3.87932	0.410936	-6.38021	0.0760805	-2.2596	3.35e-09	0.0918429	1	-1.12052	0.149667	2.98765	0.289966	0.000355067	1	1.77504	0.367662	-0.0234105	1	-0.546678	0.630099	-2.13755	1.09e-05	2.87035	0.351527	-0.300483	0.877746	-2.22157	0.274987
XLOC_028352	4	137553346	137554118	-0.98705	1	-5.17451	0.339247	-3.4368	0.561548	-5.46336	0.0686343	4.68282	0.0320502	-0.0670988	1	0.94137	0.389535	-1.12004	0.258983	7.7651	5.41e-11	-1.26425	0.422282	0.0426532	1	1.42174	0.141637	-0.820384	0.162217	0.175794	1	0.819782	0.128048	-1.1244	0.13035
XLOC_028355	4	137813067	137814326	1.59949	1	-1.1368	1	-2.09628	0.77287	-0.64367	1	4.03679	0.104984	-1.5994	0.300305	-0.00398525	1	0.0854198	1	0.633408	0.410869	-2.18623	0.0105368	-0.336702	0.972822	-0.575603	0.398135	-0.272526	0.84147	-3.84804	0.000143354	1.04731	0.0418906	-3.14661	0.00381908
XLOC_028357	4	138765985	138766964	0	1	0	1	0	1	0	1	-4.17477	0.0411676	-1.40042	0.167838	-5.09328	0.0187082	-2.51817	0.357039	0	1	-0.50041	0.92176	-1.165	0.243836	0	1	-4.7593	0.0198525	-0.696357	0.572606	-1.96094	0.580483	-6.47545	1.71e-05
XLOC_028358	4	138781086	138782305	0	1	0	1	0	1	0	1	-1.97266	0.0667898	-1.6008	0.0271488	-3.08068	0.0273895	0.47141	1	0.398132	0.904582	-2.67116	0.0184714	0.110097	1	-0.489462	0.838261	1.55954	0.44292	-1.83374	0.0323388	-2.76481	0.383059	-4.98043	3.15e-07
XLOC_028364	4	140384107	140384987	0	1	3.02004	0.650146	3.35696	0.495433	-3.01155	0.695624	2.02881	0.559321	0.0164184	1	5.5202	0.00114782	0	1	0	1	0.574017	0.107435	0	1	2.55634	0.355292	-3.99323	0.079601	-0.349536	0.878647	0	1	-1.22925	0.129779
XLOC_028370	4	142688865	142690782	-0.515877	1	0	1	9.81301	0.0225005	-1.70893	0.854511	0.12011	0.928499	2.08197	0.54611	0	1	-2.51828	0.357039	0.241949	0.555114	-2.98537	0.278284	-1.11793	0.557602	2.92925	0.103711	-0.170555	0.695688	-1.06287	0.000487701	-1.26482	0.000571836	0.11936	1
XLOC_028379	4	148412535	148414213	-5.02254	0.392285	0.452508	1	4.42994	0.0915969	0	1	-0.671484	0.364143	-0.121406	0.983909	-0.307521	1	0.277261	0.476949	2.26106	0.191199	-0.91357	0.0251995	-3.12051	0.244513	-0.0800133	1	0.0489354	1	-2.46639	0.003379	1.33171	0.325386	-6.08905	0.000154959
XLOC_028380	4	148414401	148417711	1.768	0.904438	2.32222	0.613997	1.16884	0.495433	4.01427	0.399938	-0.691908	0.157194	-1.47981	0.000246246	-0.5055	0.336704	-0.726814	0.00245198	-1.00268	0.000497798	0.343646	0.821493	-0.713522	0.409048	-1.69058	3.17e-07	-1.87986	9.82e-07	-2.9761	2.19e-20	-0.31554	0.638898	-2.16295	1.8e-05
XLOC_028381	4	148419766	148423718	0.621499	1	0.0455515	1	0.980186	0.627941	4.13871	0.381691	-0.56805	0.133421	-1.18228	4.6e-05	-0.766928	0.154433	-0.574588	0.00550011	-1.72024	3.67e-13	-0.950515	0.0101496	-1.9362	0.0495142	-0.934328	2.34e-05	-1.34757	6.93e-08	-2.46773	1.86e-14	-0.745575	0.100652	-2.46975	2.07e-05
XLOC_028385	4	149967835	149968440	-5.62259	0.342778	0	1	5.98783	0.235939	0	1	-0.709351	0.915847	1.46091	0.495894	0	1	-2.8652	0.0113137	0	1	-3.89206	0.10382	-3.64952	0.137255	0	1	-0.673359	0.890071	-4.51915	0.0256981	4.34764	0.027619	-1.07293	0.517078
XLOC_028393	4	154118072	154120815	2.60271	0.758589	0	1	-1.77249	0.791025	-0.524371	1	-4.88003	0.00815833	5.1931	0.00916884	0.51123	0.942612	0.332611	0.530942	0.885661	0.563446	2.52347	0.345666	0	1	1.82227	0.012221	-0.183544	0.660929	0	1	-1.05095	0.657307	0	1
XLOC_028394	4	154379360	154379794	0.956686	0.495067	1.41083	0.130385	0.8627	0.769724	0.0424449	1	-0.120852	0.0457459	-0.861707	2.7e-52	0.064679	1	-0.135113	0.0346943	-0.84447	2.66e-16	-0.682557	2.33e-46	1.2133	0	-0.90945	0.350619	-1.41762	4.69e-223	0.480211	3.17e-21	-0.88718	8.6e-46	0.946204	0.146449
XLOC_028409	4	157570340	157570911	0	1	6.78882	0.228414	2.51615	0.633582	0	1	-2.74112	0.29436	0	1	-2.11015	0.512303	-0.734129	0.435711	2.29891	0.418746	0	1	0	1	-2.42328	0.23606	-2.0795	1.43e-11	-0.742713	0.804178	-1.50633	0.43794	-4.93045	0.0124239
XLOC_028410	4	157931700	157931925	0	1	0	1	-2.82001	0.652236	0	1	0.510273	0.849935	-0.36418	0.902928	0	1	-2.56271	0.00140296	0	1	0	1	-0.428003	1	-2.14073	0.505539	-4.54768	0.0270197	-4.52012	0.0256981	0	1	-4.43019	0.0541243
XLOC_028413	4	158966455	158969517	6.68555	0.17738	1.73069	0.897752	11.8508	0.000364069	0	1	4.99549	0.0152748	-4.06308	0.0645454	2.14314	0.00100345	-0.345404	0.86865	2.29442	0.418746	-1.88472	0.0915755	0.574598	0.031637	0.113228	1	0	1	-0.510673	0.871512	0.297988	0.975324	-5.6803	2.27e-25
XLOC_028421	4	161777627	161778179	0.717737	1	-1.78901	0.923948	2.00314	0.780706	4.6379	0.374099	-0.0498208	1	-1.31185	0.0387141	-0.585781	0.331956	-1.73489	0.0266893	-2.75764	2.46e-06	-0.799329	0.717103	-1.33152	0.365204	-2.07964	0.00081712	-1.64529	0.0387566	-2.12184	1.71e-07	-2.9056	2.33e-13	-4.96743	1.71e-19
XLOC_028422	4	161782916	161783224	-2.2008	0.838954	0	1	7.46902	0.112255	-1.67992	0.949538	-0.436734	0.932681	-3.50715	0.00764596	0.237062	1	-1.76737	0.0918356	-0.226075	1	-3.88916	0.10382	-0.281726	1	-2.29486	0.0240615	-0.105639	0.951567	-0.138379	1	-5.27438	0.00973025	-0.0877349	1
XLOC_028430	4	163697571	163699779	2.4018	0.775428	3.73089	0.543183	3.67781	0.448583	0	1	-0.712531	0.915847	3.60107	1.34e-08	0	1	1.16913	8.09e-32	-0.047777	1	0	1	0	1	2.53778	0.355292	0	1	0	1	3.79771	0.0788351	-3.24495	0.215853
XLOC_028432	4	164404293	164405743	2.99949	0.721843	2.97562	0.682476	-0.0417921	1	10.2352	0.00883277	-0.433547	0.668782	-0.661791	0.758999	1.4496	0.408848	1.33195	0.192225	1.7009	0.0107077	-1.37656	0.0349995	0.720188	0.37687	-2.92971	9.53e-13	-1.96558	2.8e-05	0.0831819	1	1.2354	0.151628	-1.67767	0.0677273
XLOC_028439	4	166967926	166970146	2.60271	0.758589	-2.02437	0.770728	0.637552	1	-2.12676	0.80551	0.334975	0.840047	-0.817929	0.13084	-1.17692	0.000134649	0.231234	0.862646	-0.27509	0.780854	-2.61712	5.36e-15	0.661969	0.460354	-1.3675	5.7e-05	-0.436374	0.711617	-2.25249	0.00096155	-0.247045	0.507382	-2.40412	0.00247565
XLOC_028440	4	166970226	166971829	0	1	5.26672	0.21895	-6.53439	0.18232	0	1	0	1	0.605102	0.793619	2.03431	0.164745	-5.59358	0.000605863	-2.34219	0.410869	-1.5078	0.165784	0	1	-1.63374	0.431989	3.2641	0.182255	2.87035	0.351527	1.29045	0.203729	-3.77163	0.118137
XLOC_028441	4	166973848	166974555	1.48646	1	1.77767	0.894081	-7.35373	0.0968343	-2.30885	0.82028	-0.859972	0.477993	-2.61669	2.2e-07	-2.23218	2.75e-06	-2.43541	7.12e-09	-1.14045	0.290808	-0.986003	0.718527	-1.1106	0.0669226	-2.86243	2.26e-15	-2.21251	0.0468202	-3.6881	1.74e-29	0.413356	0.657307	-2.61641	9.76e-10
XLOC_028445	4	168227523	168229052	-6.12994	0.348503	-2.55398	0.576104	-5.98242	0.223013	4.99839	0.397947	5.89435	0.000626167	-1.9791	5.75e-06	1.55727	0.00056901	2.98958	0.289966	0.934315	0.418746	0.529252	0.0249783	-0.428217	1	0.0914291	1	-1.88677	0.287874	-3.58092	0.127354	0	1	-0.119037	1
XLOC_028448	4	170100937	170102316	-0.73214	1	3.13852	0.590835	4.92671	0.316504	5.13006	0.348603	0.507112	0.559395	1.40963	0.194119	1.02366	0.144178	-0.435175	0.841331	3.13766	0.22116	4.3193	0.0344518	3.22154	0.212725	0.407653	0.773303	1.35834	1.6e-08	1.17011	0.283638	2.7846	0.0920703	0.215506	1
XLOC_028452	4	171040078	171041497	-0.283527	1	4.18264	0.479776	-6.48324	0.215632	-2.11592	0.795037	-0.724445	0.193629	1.18192	0.0264252	0.639722	0.282329	1.1702	0.0240898	0.239839	0.856348	-0.474645	0.792772	-2.27759	0.45134	-0.647973	0.409465	0.614494	0.43833	-0.918621	0.0647508	1.12604	0.230883	-0.174314	0.966869
XLOC_028476	4	177920869	177921555	2.4018	0.775428	9.71376	0.0121368	7.69158	0.0940559	0	1	0	1	0	1	0	1	0	1	-2.25581	0.0714403	-2.15654	0.478776	0	1	0	1	0.766629	1.09e-06	0	1	0	1	2.26978	0.450527
XLOC_028487	4	181512905	181513674	0	1	-0.476191	1	-2.09582	0.77287	5.97916	0.237948	0	1	2.08291	0.54611	-0.211634	1	3.11185	0.0163373	4.68795	6.05e-06	0	1	0	1	1.93282	0.206189	-0.168746	1	0	1	4.34786	0.027619	2.26978	0.450527
XLOC_028490	4	183471744	183473441	3.23694	0.646326	0	1	-2.09628	0.77287	0	1	2.03199	0.559321	0	1	0	1	0	1	0	1	0	1	4.37937	6.03e-06	2.53778	0.355292	0	1	0	1	0	1	0	1
XLOC_028492	4	184709989	184710233	-2.2008	0.838954	2.83776	0.270921	6.29811	0.161385	2.53013	0.695624	-1.30908	0.281078	-1.8292	0.000514556	4.04216	0.065967	0	1	0	1	-1.56269	0.0241112	4.4473	0.0292765	-1.64335	1.57e-05	-0.510477	0.783671	0	1	-1.3557	0.00160439	0	1
XLOC_028494	4	185825429	185825660	2.60271	0.758589	0	1	0	1	0	1	0	1	0	1	0	1	0	1	0	1	0	1	-0.0498876	1	0	1	0	1	0	1	-1.9647	0.580483	-4.92365	0.0123876
XLOC_028495	4	186159407	186159614	2.4018	0.775428	-2.84494	0.758032	0.444461	1	-7.39472	0.197437	0.330926	0.993745	0.996663	0.510199	0.734693	0.540308	1.48599	0.244369	0.449064	0.841728	0.227281	1	0.296496	1	-1.40332	0.377416	-2.8273	7.72e-23	0.895869	0.596928	0.695845	0.75767	-0.121836	1
XLOC_028497	4	186426514	186426730	0	1	0	1	-3.4368	0.561548	0	1	0.612651	0.915847	0.38096	0.448916	-1.61795	0.00726784	0	1	0	1	-3.88916	0.10382	2.36821	0.42522	0	1	-2.24175	0.43833	2.0507	0.555324	0	1	0	1
XLOC_028507	4	189800290	189800495	0	1	0	1	0	1	0	1	0	1	0	1	0	1	2.98958	0.289966	0	1	0	1	0	1	0	1	5.60094	2.82e-20	0	1	-1.96094	0.580483	0	1
XLOC_028512	4	190594954	190595408	-0.183022	1	7.43649	0.189404	-0.453598	1	0.991768	1	0.254234	0.744171	5.63035	0.00199999	1.1439	0.280166	-0.342714	0.520361	-0.304819	0.538418	-0.896021	0.00344275	2.36821	0.42522	0.103336	0.968136	4.50132	0.0306739	-3.19269	0.00515752	2.1935	0.00571507	-0.312693	0.968004
XLOC_028519	4	191273334	191274211	0	1	0	1	0	1	0	1	0	1	4.10264	0.0978313	0	1	-1.05692	0.0288598	0	1	-2.98321	0.278284	0	1	2.55634	0.355292	0	1	0	1	0	1	0	1
XLOC_028521	4	191289736	191292535	0	1	-1.05193	1	3.35696	0.495433	0	1	2.02881	0.559321	4.74611	0.0472154	-0.846386	0.807872	-0.879822	0.0221698	-1.66452	0.171293	-4.44229	0.0396826	1.04983	0.56023	-2.28683	0.0724353	0.183005	1	-2.2686	0.0555767	-2.28484	0.0120121	-2.75793	0.00945853
XLOC_028527	4	192306129	192307636	0	1	0	1	0	1	0	1	3.29229	6.28e-05	3.80126	0.149193	4.03815	2.21e-06	-2.51828	0.357039	1.41488	0.0621931	3.12889	0.0223065	-2.27759	0.45134	4.84116	3.71e-10	-1.99434	0.131936	0	1	2.60858	0.0131615	2.80176	0.0164337
XLOC_028534	4	193489841	193490336	0	1	0	1	0	1	0	1	0	1	0	1	0	1	-2.20941	0.00357714	0	1	0	1	0	1	0	1	0	1	0	1	0	1	0	1
XLOC_028535	4	193492629	193493144	0	1	0	1	0	1	0	1	0	1	3.80126	0.149193	0	1	-1.81176	0.0121513	0	1	0	1	0	1	0	1	2.40997	0.383817	0	1	0	1	0	1
XLOC_028536	4	193493508	193494073	0	1	-2.26231	0.764007	-5.21023	0.307724	0	1	0	1	2.08291	0.54611	0	1	-1.93492	0.000162474	4.61363	0.0225956	2.52167	0.345666	0	1	0.398504	1	-1.03302	0.600675	0	1	0	1	0	1
XLOC_028537	4	193494204	193496079	0	1	-2.26231	0.764007	-5.21023	0.307724	3.39938	0.564683	0	1	5.80528	0.00311867	0	1	-1.41363	1.92e-08	2.29442	0.418746	0	1	0	1	2.53778	0.355292	-0.343235	1	0	1	0	1	-0.115459	1
XLOC_028538	4	193496187	193496727	0	1	0	1	-2.09628	0.77287	0	1	0	1	4.10205	0.0978313	0	1	-2.1796	2.67e-09	0	1	0	1	0	1	0	1	0	1	0	1	0	1	0	1
XLOC_028540	4	193510221	193510940	0	1	0	1	0	1	0	1	0	1	2.08197	0.54611	0	1	-1.80071	3.27e-09	0	1	0	1	0	1	0	1	0	1	0	1	0	1	0	1
XLOC_028542	4	193516706	193518431	0.623741	1	-3.14505	0.650146	0	1	3.11821	0.620783	1.01165	0.350609	1.7934	0.223458	2.45157	0.0553251	-1.58747	8.14e-20	1.51496	0.0215727	-0.224378	0.889466	0.943584	0.80215	-4.81562	0.0494219	1.35461	0.336562	-0.646116	0.966632	4.0699	0.000782356	0.789716	0.77079
XLOC_028551	4	196172063	196175178	0	1	-7.48022	0.201068	0	1	-6.65285	0.24325	2.81751	7.54e-10	2.45384	0.00594426	0.663128	0.189647	0	1	3.11685	8.07e-16	1.02833	0.156634	0.430367	0.586302	2.22134	4.24e-05	-1.54542	0.0183599	-2.10626	0.170374	1.71406	0.0113947	2.05216	0.000113316
XLOC_028555	4	199964743	199965451	-2.2008	0.838954	7.06236	0.211601	4.26021	0.358118	5.74434	0.274844	4.02907	4.03e-05	-2.83797	0.0256707	3.84763	7.74e-11	-4.62348	0.0303542	2.53726	5.63e-08	1.54082	0.151689	-0.355716	1	2.6616	1.07e-05	0.109511	1	-0.146465	1	2.58593	0.00142295	2.97393	0.00868904
XLOC_028557	4	199975358	199975696	2.4018	0.775428	0	1	-2.91693	0.633582	8.98634	0.0608858	2.02092	0.0148722	-0.619391	0.910681	3.52812	2.06e-08	2.15791	0.491072	2.69325	4.83e-05	0.13209	1	0	1	3.91053	2.19e-06	-1.46015	0.239661	-5.08302	0.00700473	7.343	5.46e-10	2.94674	0.0351257
XLOC_028559	4	199984587	199985566	-2.15896	0.838954	0	1	0	1	0	1	0	1	5.42805	0.00424322	0	1	0.639217	0.00098782	2.29891	0.418746	-2.15654	0.478776	0	1	0	1	-1.19685	0.611607	-2.69681	0.316047	0	1	0	1
XLOC_028566	4	202243712	202244886	-1.7574	1	0.0132735	1	-6.66179	0.174842	-0.865943	1	-1.83173	0.0364411	-1.47104	0.0120315	-2.37555	0.0414868	0.281857	0.94598	0.835192	0.378945	-1.72089	0.00144732	-0.570012	0.511882	-2.86072	0.000184419	-0.784332	0.290813	-1.92992	0.0108691	-2.56351	0.00881919	-0.949412	0.252684
XLOC_028580	4	210599942	210600353	0	1	2.60777	0.732041	-2.91662	0.633582	0	1	-0.709351	0.915847	0	1	1.5092	0.254433	2.15999	0.491072	0.0403241	1	-3.45469	6.17e-05	2.63597	0.0903493	-2.00879	0.00540826	-1.58251	0.426099	-0.297334	1	1.08796	0.0084603	-2.20794	0.0283548
XLOC_028587	4	215770556	215770829	0	1	0	1	0	1	0	1	2.84208	0.35457	0	1	2.60583	0.330944	2.98573	0.289966	0	1	2.76413	0.000744369	0	1	2.55634	0.355292	2.40997	0.383817	6.75483	6.26e-06	2.89792	0.243603	-2.4497	0.0170126
XLOC_028601	4	225129748	225130487	4.13938	0.503733	0	1	0	1	-3.84518	0.559358	0	1	-3.52064	0.14326	-1.15111	0.525713	-2.45062	0.000350902	-1.62867	0.27271	-2.15539	0.478776	1.57862	0.32993	-2.9663	0.307226	5.32093	0.00387428	-3.40448	5.52e-05	0.563606	0.518124	-6.72806	2.05e-06
XLOC_028608	4	229287538	229288771	0	1	0	1	0	1	0	1	2.83903	0.35457	0	1	0	1	2.15791	0.491072	0	1	0	1	0.51011	0.119898	0	1	2.40997	0.383817	-2.69681	0.316047	0	1	-7.13033	7.23e-08
XLOC_028615	4	232530828	232531433	0	1	0	1	4.55543	0.322037	0	1	-0.712302	0.915847	0	1	3.44762	0.146407	0	1	2.29442	0.418746	1.67685	0.000209914	0	1	0	1	3.2641	0.182255	2.30066	0.000125046	-1.9647	0.580483	-0.132311	1
XLOC_028620	4	234568724	234570695	0	1	-9.77453	0.0201301	1.19189	0.967066	1.09654	1	0.697007	0.23593	0.286132	0.591779	-0.325051	0.662793	0	1	-0.335256	0.781997	-2.90379	3.73e-05	0.652958	0.332086	-0.131943	0.91621	-2.2427	0.43833	0.0160185	1	-0.560075	0.534007	0.0574572	1
XLOC_028623	4	236903110	236904896	0	1	0	1	0	1	0	1	-2.0747	0.0242479	0	1	-0.335071	0.878073	0	1	-0.460911	0.775651	0	1	0	1	0	1	-6.16728	6.64e-05	-7.5505	3.55e-11	-5.27278	0.00969425	-2.00584	0.0390903
XLOC_028875	5	6642429	6643304	3.23694	0.646326	-4.56285	0.453316	0	1	-2.17559	0.80551	0	1	-2.11982	0.26382	0	1	-2.51817	0.357039	-0.889135	0.792385	-4.83768	0.022784	4.14187	0.0603099	-2.13927	0.505539	-2.24175	0.43833	-2.69681	0.316047	-3.65145	0.189071	-1.04611	0.628236
XLOC_028960	5	10502727	10503644	0.249785	1	0.689035	1	0	1	-3.39867	0.594041	0	1	0	1	0.687494	0.55552	-1.22866	0.645832	0	1	0	1	0.692257	0.217847	0	1	2.40773	0.383817	-3.58148	0.127354	0.81209	0.171587	-5.90342	0.000371076
XLOC_029068	5	15354335	15354885	0	1	0	1	0	1	0	1	0.0976845	1	0	1	3.49203	0.14308	0	1	3.66934	0.121613	0	1	0	1	4.66393	0.0186145	-2.2427	0.43833	0	1	0	1	3.11049	0.252684
XLOC_029174	5	22694525	22694885	0	1	0	1	0	1	0	1	0	1	2.08197	0.54611	0	1	0	1	4.36066	0.0392548	0	1	0	1	-3.489	0.190651	3.80329	0.0916413	-3.58148	0.127354	-3.95214	0.131654	-1.85977	0.393086
XLOC_029446	5	48618909	48619990	-9.05587	0.07423	-6.7838	0.245026	-6.67955	0.185008	3.401	0.564683	0	1	1.34644	0.0153027	-0.52556	0.698206	-4.62348	0.0303542	2.66569	0.0766362	0.355174	0.823531	-1.11793	0.56719	1.57683	0.0490695	2.14342	0.060999	2.05418	0.555324	-3.27893	0.264027	2.26978	0.450527
XLOC_029447	5	48649277	48652228	0	1	-2.26231	0.764007	0	1	0	1	-4.17456	0.0411676	-0.96381	0.551502	-1.11001	0.467143	0	1	-0.889135	0.792385	-4.44308	0.0408462	-2.27759	0.45134	-0.157803	1	-0.727034	0.773474	-1.25868	0.555324	-1.05417	0.649922	4.32581	0.0589475
XLOC_029566	5	60950469	60951063	11.0826	0.000513341	4.43665	0.389816	0	1	12.8195	5.82e-10	0	1	-5.99695	0.00574806	1.50996	0.010813	5.15846	0.00894506	-3.74772	0.107025	8.64461	6.04e-21	2.59755	0.0156031	2.50728	0.00369141	1.60805	0.109216	0	1	8.27934	2.53e-10	0	1
XLOC_029638	5	67616605	67619544	1.96287	0.538159	3.24873	0.128849	2.49508	0.715398	0.354549	1	-1.44507	0.0283754	0.260068	1	-0.653016	0.633779	0	1	-0.613142	0.876779	-2.44597	1.82e-07	0.323035	0.986042	-1.46894	0.0333898	-5.83273	0.000387769	0	1	2.89792	0.243603	-5.1074	0.00760741
XLOC_029884	5	89662318	89662760	0	1	0	1	0	1	0	1	-5.13398	0.00260934	0	1	0	1	0	1	0	1	0	1	0	1	2.53778	0.355292	0	1	-4.52012	0.0256981	-1.9647	0.580483	0	1
XLOC_029915	5	93304573	93308745	-0.683728	1	2.22202	0.764007	0	1	0.343166	1	0.199709	0.797099	-2.64116	0.337831	5.68572	0.000490807	-3.92484	0.0764474	0.623488	0.114955	-0.66529	0.0303136	0.186391	0.811306	2.55634	0.355292	0.190421	0.72604	-0.646116	0.966632	3.79771	0.0788351	-5.10566	2.41e-07
XLOC_029959	5	99775556	99778133	-4.64732	0.502099	3.52262	0.573505	-2.09628	0.77287	0	1	0.508221	0.849013	-1.15544	0.242786	-1.08323	0.399491	-1.15525	0.0665024	-0.281107	0.851878	-1.16102	0.116487	-2.07	0.020081	-1.46135	0.00856293	-1.10698	0.108058	-4.88517	3.17e-21	-0.573121	0.206795	-3.40384	5.81e-08
XLOC_030015	5	115029977	115033674	0	1	9.05502	0.05695	-5.82989	0.209139	0	1	-1.77459	0.178242	-2.52285	0.0712559	-1.66082	0.0401312	-0.417748	1	-0.572833	0.666001	-1.66807	0.409472	-0.848635	0.623167	-1.67442	0.0148586	-2.85838	1.84e-106	-3.94452	2.76e-08	-0.202459	1	-3.4213	3.77e-05
XLOC_030040	5	120035794	120039038	-2.2008	0.838954	9.72204	0.0389031	7.90995	0.110783	0.354549	1	0.61288	0.915847	6.03532	0.00207187	-2.9321	0.315842	0.0754258	0.941675	2.29891	0.418746	0	1	0	1	0	1	0.405737	0.0986683	0	1	2.89792	0.243603	0	1
XLOC_030073	5	127248791	127252283	-1.22744	1	-2.83788	0.575858	-3.3487	0.552314	0.85112	1	0.0415257	1	-2.2906	0.0016142	-1.66518	0.0146745	-1.3326	0.0165541	0.0527376	1	-1.73101	0.000331534	-0.806235	0.309393	-2.17042	0.000745741	-0.0868989	1	-0.728457	0.216248	-0.811738	0.176024	-2.16149	2.26e-05
XLOC_030099	5	131921584	131922428	0	1	0	1	9.57736	0.0427208	0	1	0	1	-0.559183	0.993991	0.167721	1	-4.62319	0.0179057	0	1	0	1	-2.27778	0.45134	-4.82151	0.0230017	-0.356266	0.950857	0.482697	0.956794	-4.19458	0.0997311	-3.00239	0.044695
XLOC_030160	5	140478893	140479218	0	1	1.74591	0.949777	0	1	-5.56117	0.339759	0	1	-3.15249	0.0277912	2.60583	0.330944	-0.0359403	1	0	1	-1.10383	0.200867	2.36821	0.42522	0.0181891	1	1.32009	0.285067	0	1	0.154439	1	0	1
XLOC_030188	5	145058749	145060886	2.60271	0.758589	8.64687	0.101665	0	1	-5.19115	0.380162	1.73498	0.170419	1.70174	0.0961491	-0.667702	0.588532	-2.51817	0.357039	1.29636	0.361627	-0.668227	0.478915	0.3602	0.993483	1.02625	0.337286	0.510075	0.774661	1.12563	0.546185	1.47792	0.0690676	3.05239	0.0328572
XLOC_030242	5	153600155	153600682	0.840556	1	6.96668	0.000786881	6.13266	0.193561	-0.0594456	1	2.53986	0.010208	-1.13313	0.384439	0.801827	0.636354	-1.52796	0.23534	2.25574	0.0723888	-0.313086	0.938947	2.3684	0.42522	1.57053	0.197842	1.89944	0.0284208	0.188584	1	2.06619	0.0663199	-0.791681	0.616209
XLOC_030251	5	155177303	155177709	0	1	0	1	-2.09582	0.77287	0	1	3.35988	0.237995	-1.43772	0.561437	-3.83783	0.132813	2.98765	0.289966	-0.0432839	1	4.32383	0.0343847	-1.28082	0.60747	-2.14073	0.505539	0	1	0	1	-3.27223	0.264027	-3.2214	0.216449
XLOC_030264	5	156882074	156883450	9.00364	0.125597	-4.3359	0.447268	3.53626	0.491898	2.53137	0.695624	-1.09516	0.402243	-1.08484	0.292193	1.69654	0.147333	-0.360369	1	0.71808	0.678366	0.230903	0.958478	-0.738908	0.667499	-0.645088	0.733907	-0.70292	0.580559	-2.63961	0.000906419	0.458949	0.641402	-2.95373	0.00729665
XLOC_030527	5	180037369	180038181	2.4018	0.775428	0	1	0	1	-5.32531	0.364979	0	1	0	1	-4.78359	0.025732	-2.51817	0.357039	-3.73685	0.107905	-6.05893	0.000149999	0	1	-1.33381	0.562753	-2.2427	0.43833	0	1	0	1	-2.46423	0.168987
XLOC_030631	5	186529038	186530468	1.84298	0.935781	0.357766	1	-0.162071	1	-4.66794	0.426423	-0.722666	0.321352	-0.0622736	1	-1.36857	0.0894141	-0.61194	0.553457	-0.408821	0.555876	-0.0696437	1	-0.297352	0.906845	-1.01563	0.106504	-0.144988	1	-1.12548	0.0173935	-1.47646	0.0271459	-1.16762	0.141754
XLOC_031012	5	210783220	210783787	0	1	0	1	0	1	0	1	4.49926	0.0473222	0	1	3.44762	0.146407	1.37395	0.530461	0	1	5.4496	0.00100198	3.22118	0.212725	0	1	2.24792	0.200178	3.76199	0.162143	0	1	2.2043	0.278308
XLOC_031045	5	212203789	212204628	1.85122	0.394981	1.36465	0.432028	2.22707	0.0140178	1.6456	0.533061	0.230251	0.13761	-0.650247	0.000228775	0.702023	3.19e-05	1.03345	3.87e-20	-0.35325	0.01199	1.22011	5.34e-35	0.410947	0.00595591	0.439653	0.0201893	0.972063	5.46e-26	1.92731	4.14e-75	0.223024	0.25038	0.16023	0.521165
XLOC_031383	5	2165855	2166289	0	1	-0.960286	1	9.66704	0.0405543	0	1	-2.25399	0.0185636	-1.43401	0.265193	-0.367235	1	0.693435	0.684625	1.09671	0.462112	-1.48583	0.296054	-0.70804	0.646017	-0.158334	1	-2.34918	0.149733	0.960342	0.645883	-0.690705	0.681122	0.165361	1
XLOC_031578	5	8894304	8894855	-5.2212	0.434462	-7.16019	0.219311	0	1	-3.01155	0.695624	-1.20372	0.142103	-3.34032	0.0158632	-1.61148	0.269334	0	1	0.905703	0.503468	-1.49207	0.169164	0.633218	0.896172	-0.469992	0.917428	-3.60766	0.136248	1.832	0.329781	-0.254334	1	0.433563	0.870974
XLOC_031595	5	10059545	10059817	2.92456	0.646326	2.98661	0.652205	4.38949	0.253713	-10.4756	0.00722951	0.42609	0.490619	-0.32333	0.766587	0.269268	0.712412	0.177717	0.918231	1.19602	0.000286284	0.804512	0.0496036	0.656897	0.44848	1.28463	0.00175013	0.971606	0.0329704	-0.594823	0.211206	0.676678	0.17142	0.309743	0.686186
XLOC_031705	5	16102928	16103202	-2.65375	0.831394	-6.10419	0.297811	-4.36836	0.409266	0	1	0.993978	0.711164	0.803221	0.465201	3.44762	0.146407	0	1	-4.67658	0.0180684	-0.844592	0.469693	-1.36915	0.414688	1.78841	0.147915	1.88265	0.1777	-0.207941	1	1.09031	0.48596	2.52516	0.0432196
XLOC_031750	5	19014759	19014992	0	1	-4.83647	0.421602	0	1	0	1	-4.17435	0.0411676	0	1	0	1	0	1	-3.74772	0.107025	0	1	0	1	0	1	0	1	-0.646116	0.966632	2.89792	0.243603	0	1
XLOC_031936	5	34757929	34759669	6.69589	0.264568	3.73089	0.543183	4.11519	0.447732	-5.64669	0.306773	0.948969	0.521075	0.468467	0.76754	0.163611	1	-0.360369	1	1.53879	0.0142166	-3.04042	0.000109451	0.242253	0.736941	-1.84717	0.182877	0.431095	0.472449	0.304489	0.868628	0.152032	1	-3.63062	1.14e-11
XLOC_031966	5	38173003	38175415	-2.42703	0.775428	-6.73367	0.249113	9.42643	0.0434851	-8.41805	0.109769	1.84033	0.135806	3.37949	2.98e-11	1.73216	3.5e-05	-0.540557	0.642291	0.000125932	1	0.203654	0.867626	0.674782	0.682752	1.06983	0.250522	-1.14636	0.0421387	0.0295886	1	0.933355	0.155734	1.27317	0.0284504
XLOC_032038	5	45902036	45905297	8.2037	0.122443	0.134397	1	-3.8174	0.498126	-0.560012	1	2.42012	4.78e-24	0.760803	0.157511	1.79738	0.00824657	1.5295	0.020905	1.35853	0.000113208	2.19568	1.49e-12	2.09534	2.87e-36	2.38988	2.33e-07	1.50879	7.48e-06	1.38555	0.0367015	2.1056	3.14e-06	2.15222	1.37e-10
XLOC_032070	5	50064726	50067381	0.110367	1	0.957168	0.279092	-1.31082	0.0524925	1.77136	0.00651363	1.4203	1.44e-62	-0.24097	0.0609237	0.621676	0.000730147	-1.37478	7.56e-97	-0.205222	0.121685	1.69856	9.36e-68	-0.733609	7.45e-39	0.947868	9.62e-08	-0.716074	1.33e-13	0.110206	0.503334	0.727196	4.13e-10	1.10864	1.14e-16
XLOC_032156	5	58734168	58735908	2.12546	0.5647	2.12621	0.665648	1.09542	0.768421	2.6158	0.381417	0.568833	0.592272	0.111182	1	-2.57587	5.88e-07	-0.931216	0.375977	-0.284458	0.765809	-0.998929	0.0200555	2.3684	0.42522	0.17612	0.990602	-1.12333	0.0925884	-1.2032	0.051565	-2.27347	1.59e-06	-0.77342	0.375322
XLOC_032622	5	117131149	117134431	0.944989	1	4.31768	0.405797	1.8139	0.834179	3.27909	0.601481	3.73787	0.15651	0.58276	0.887275	1.36581	0.312002	2.15999	0.491072	-2.35447	0.410869	-1.26433	0.442099	-0.1464	1	-1.58616	0.374843	0.580501	0.843774	2.05418	0.555324	-4.59622	0.0477541	-1.50434	0.508949
XLOC_032633	5	118770909	118773372	0.463711	1	0	1	2.85758	0.633582	0	1	-0.00794195	1	-1.58236	0.152337	-1.92258	0.0413934	-1.47763	0.0133306	-1.37747	0.0258926	-1.21458	0.0336373	1.2305	0.323271	-0.923397	0.11353	-1.63106	0.0572484	-2.71054	1.37e-10	-0.746031	0.0282728	-2.97178	1.61e-07
XLOC_032782	5	147768629	147774412	-0.661409	1	4.88762	0.433083	-0.607832	1	1.62582	0.954115	-0.721123	0.376314	-0.0582016	1	-2.22278	1.5e-24	0.557433	0.01572	-0.552606	0.149412	-1.51188	1.55e-06	0.0582463	1	-1.77165	4.7e-14	-2.12148	1.78e-15	-0.597915	8.49e-06	-2.15523	7.89e-13	-3.19205	6.83e-32
XLOC_032798	5	149874935	149876451	-7.07429	0.277833	1.27854	1	4.57855	0.129433	-3.01155	0.695624	4.28395	0.0709722	0	1	-0.11643	1	2.15791	0.491072	3.6733	0.121513	-2.15654	0.478776	0.318559	0.251483	-1.06765	0.128476	3.26831	0.182255	-1.25967	0.077408	0.313384	0.709366	-2.00046	6.17e-06
XLOC_032860	5	157135875	157136335	0	1	0	1	0	1	0	1	-3.6291	0.10752	0	1	0	1	4.44264	0.0503536	4.36783	0.040491	-2.15539	0.478776	4.14187	0.0603099	0	1	-3.99323	0.079601	0	1	0	1	0	1
XLOC_033252	5	191156371	191157805	0	1	0	1	0	1	0	1	0.836528	0.393037	-4.06308	0.0645454	0.0522099	1	2.98765	0.289966	3.14608	0.22116	-2.98429	0.278284	2.36821	0.42522	2.51271	0.132465	-4.29575	0.0481453	-5.0826	0.0110758	0	1	-2.4122	0.216449
XLOC_033261	5	191622515	191625548	1.00335	0.775428	-0.368135	1	-0.232017	1	0.453869	1	0	1	2.08291	0.54611	0	1	2.15999	0.491072	0	1	-2.15654	0.478776	0.406694	0.269072	0	1	-0.0959295	0.866243	-3.58148	0.127354	-0.0453975	1	-7.66258	4.52e-11
XLOC_033753	5	219960303	219961074	-2.63936	0.677253	-0.489297	1	-8.9243	0.066752	-2.31675	0.538287	2.83903	0.35457	-2.64116	0.337831	0	1	2.98958	0.289966	0.79161	0.841149	-3.8882	0.10382	-2.27759	0.45134	5.13231	0.00496245	-2.2427	0.43833	0	1	0	1	0.804884	0.772057
XLOC_033776	5	220901196	220902154	4.6869	0.441302	5.47928	0.332325	0	1	-6.17271	0.280766	0.943475	0.54599	-0.558245	0.993991	4.95299	0.00788099	-3.43539	0.010953	5.30916	0.00633256	4.88461	0.0099067	-2.27759	0.45134	5.59934	0.00163453	-2.98485	0.0277233	0	1	3.79779	0.0788351	2.19401	0.216852
XLOC_033853	5	459416	459813	0	1	0	1	0	1	0	1	0	1	0	1	0	1	0	1	0	1	-2.15539	0.478776	0.00206691	1	0	1	-0.357934	0.297877	0	1	0	1	-6.57271	0.000100322
XLOC_033862	5	2917240	2917767	3.72819	0.622784	-0.0779562	1	-2.09582	0.77287	-2.12676	0.80551	2.84514	0.35457	2.08197	0.54611	5.64718	0.00131336	0.245202	0.765914	4.09286	0.00021676	0.12627	1	0	1	-1.31394	0.571088	-0.964923	0.551203	1.33507	0.282255	3.79779	0.0788351	2.17356	0.0394571
XLOC_033888	5	8358129	8359962	0	1	0	1	0	1	0	1	-0.709351	0.915847	-1.98017	0.335871	-1.48383	0.134607	-0.358292	1	0	1	-7.60509	1.17e-10	0	1	-0.42852	1	3.79931	0.0916615	-6.06136	0.000329967	1.10155	0.046233	2.26978	0.450527
XLOC_033895	5	10026958	10027538	0	1	-2.29608	0.764007	-3.58857	0.366293	0	1	1.74396	2.22e-06	4.42174	9.33e-118	1.56861	0.0706227	5.60235	1.03e-13	2.39455	2.46e-14	0.529405	0.0744173	0.943766	0.80215	1.70351	9.46e-06	1.76011	2.77e-14	2.42377	1.48e-10	-1.96094	0.580483	1.08251	0.00490218
XLOC_033925	5	21064796	21065846	0	1	0	1	1.66672	0.741481	0	1	-4.56959	0.0162076	-2.52097	0.0717108	0	1	0.456718	0.539421	0.783837	0.531077	4.87847	0.00990135	0	1	0.868218	0.0913592	2.50498	0.105071	1.63707	0.0173676	3.23979	0.000636213	0.421314	0.787752
XLOC_033927	5	21893738	21894158	0	1	7.62263	0.0341024	-2.09628	0.77287	9.66896	0.0306307	-0.439253	0.932634	0.664835	0.705421	1.7414	0.058123	2.44879	0.00017372	1.54945	0.0571012	4.69222	3.07e-05	0.492784	0.931549	2.69833	1.17e-05	-0.0912879	1	-0.058458	1	2.31688	0.0082767	-0.148165	1
XLOC_033931	5	23582456	23584871	7.81994	0.0179846	7.04257	0.000364126	-2.58316	0.696225	9.35633	0.00041018	5.46005	0.00418773	5.60223	1.66e-58	-2.8627	0.0430062	-0.199896	0.000863907	0.151766	1	-4.19585	0.0768545	-0.83719	0.697733	0.716669	0.709891	0.0126217	1	5.27206	0.012355	4.34772	0.027619	2.76229	0.0763931
XLOC_033935	5	23626804	23630034	3.55635	0.703304	0	1	0.42033	1	0	1	0	1	0	1	1.03652	0.672069	-0.242976	0.657803	4.82903	0.013289	-2.98321	0.278284	2.3684	0.42522	1.47736	0.418987	-0.496764	0.88129	-1.31662	0.355186	0.129562	1	-5.25074	0.00967372
XLOC_033938	5	23647635	23649109	7.42483	0.13333	10.7948	0.00402174	-2.09628	0.77287	0	1	0	1	-3.52059	0.14326	0	1	-2.26877	0.00326541	-2.34219	0.410869	0	1	0	1	-0.0695913	1	-0.671119	0.890071	-2.69712	0.316047	0	1	-3.2214	0.216449
XLOC_033946	5	26150225	26151028	0	1	-6.55779	0.132775	-2.09582	0.77287	-8.70524	0.00791586	-3.6291	0.10752	-4.765	0.0256984	-3.45452	0.200062	-2.68984	1.83e-05	0	1	0	1	-5.30349	0.00260962	-3.48776	0.190651	-0.193742	1	0	1	2.89792	0.243603	-3.2214	0.216449
XLOC_033952	5	27895087	27897593	-2.2008	0.838954	2.24803	0.823105	2.92277	0.624647	1.0732	1	2.73836	3.19e-05	0	1	3.24716	0.00182048	2.98573	0.289966	3.37702	9.15e-08	3.18752	0.00256856	4.18867	4.6e-05	3.53473	3.28e-06	1.05529	0.079601	6.00417	0.00130408	6.40769	2.31e-06	2.20107	0.101323
XLOC_033962	5	31263399	31263626	0.238946	1	-0.913437	1	0.589143	0.692216	2.85703	0.571371	0.270826	0.918395	0.818681	0.00979895	2.10012	0.000473725	0.63548	0.616522	0.0737284	0.932133	2.00425	5.02e-35	1.05001	0.512571	-3.489	0.190651	0.145724	0.72954	-0.401259	0.21238	0.421993	0.055348	0.664185	0.00244156
XLOC_033967	5	31882248	31882574	0	1	0	1	2.51615	0.633582	0	1	0	1	0	1	0	1	-3.09926	3.34e-05	0	1	0	1	0	1	0	1	-4.76026	0.0173113	0	1	0	1	-2.38524	0.417853
XLOC_033979	5	36106683	36107469	0	1	0	1	0	1	0	1	0	1	2.08197	0.54611	0	1	-2.51817	0.357039	0	1	0	1	-0.819623	3.49e-07	-1.33161	0.555819	2.40773	0.383817	-3.58148	0.127354	-1.96094	0.580483	-9.46835	2.53e-32
XLOC_033986	5	37445684	37446140	0	1	0	1	-6.34904	0.137907	0	1	0.115698	1	3.80049	0.149193	2.60583	0.330944	-2.55548	3.25e-08	-0.352667	0.519903	-2.18951	0.0062498	0.254233	0.915626	-1.47189	0.000701848	-1.63506	0.0098773	0	1	-3.9548	0.131654	-6.93538	4.22e-07
XLOC_033988	5	37452970	37453333	0	1	0	1	0.0981187	1	0	1	-0.806552	0.252581	3.80126	0.149193	0	1	-2.56424	1.66e-12	-0.619021	0.259141	-1.88718	0.000113521	-0.363602	0.536929	-0.607029	0.22903	-0.419037	0.416387	0	1	-4.75626	0.0361125	-7.43519	1.13e-09
XLOC_034001	5	40006495	40008506	2.60271	0.758589	0	1	0	1	-2.17559	0.80551	0	1	0	1	0.133084	0.998204	0	1	0	1	-1.35575	0.298048	-0.122385	1	0	1	-1.03137	0.00548143	-2.69681	0.316047	-0.377571	1	-3.53202	0.00295409
XLOC_034004	5	40123116	40123326	0	1	0	1	0	1	0	1	0	1	0	1	0	1	0	1	0	1	0	1	0	1	0	1	7.36727	1.21e-09	0	1	0	1	0	1
XLOC_034012	5	41280788	41289789	2.40989	0.516018	1.80409	0.418254	-0.644797	1	2.76623	0.344469	1.24169	0.000414819	0.256797	0.54611	1.64921	2.88e-19	-1.63538	0.318811	1.93738	1.58e-21	0.458433	0.100402	0.0906194	1	1.63894	2.21e-14	-1.16444	9.13e-07	-0.6015	0.0807448	2.81476	3.4e-39	1.42922	6.54e-05
XLOC_034018	5	44523030	44525589	1.67227	0.775428	-4.3662	0.00762062	0.0446868	1	-4.65452	0.303189	-0.609197	0.298958	-0.250292	0.47212	0.0698957	1	-0.928178	0.000659924	0.117989	0.839784	0.0968213	0.949523	-0.435554	0.059212	-0.495944	0.129328	0.124657	0.728491	-0.585367	0.0370593	0.23399	0.761967	-0.785305	0.00779312
XLOC_034032	5	49276081	49278765	0.663963	1	-0.98901	1	-8.07466	0.103383	-4.27061	0.512878	2.82332	0.000255139	1.22356	0.059838	2.41558	0.0111222	-0.420512	0.958573	3.40522	5.13e-08	0.439598	0.865111	1.79352	0.273734	0.616822	0.609106	-0.452594	0.840828	1.1295	0.528843	2.18044	0.000963586	2.72273	0.0192444
XLOC_034039	5	52210611	52210841	-3.88504	0.592654	0.345462	1	0	1	0	1	1.49548	0.026728	-0.641018	0.448721	3.20529	3.41e-05	0	1	0.904158	0.0634351	0.898262	0.148818	0	1	2.27321	0.000609544	0	1	0	1	3.79771	0.0788351	0	1
XLOC_034042	5	55118723	55119161	8.72804	0.140932	0	1	0	1	0	1	3.36282	0.237995	3.4199	0.224293	-2.9321	0.315842	0	1	0	1	4.31779	0.0344984	2.3684	0.42522	0	1	0.167272	1	0	1	4.34772	0.027619	0	1
XLOC_034047	5	55736708	55738533	0	1	1.08407	1	2.15521	0.453639	0	1	-1.21005	0.463054	0.995526	0.560214	3.08391	2.94e-09	-1.2001	0.440871	2.09714	0.00409782	8.22582	3.97e-15	4.91327	0.017478	6.40712	1.36e-26	1.39409	0.067561	0.475752	0.608664	4.20944	0.000817009	2.34636	0.00449152
XLOC_034049	5	55751660	55752687	0	1	6.00709	0.237621	2.166	0.77287	0	1	-0.709351	0.915847	1.46007	0.514639	6.48964	2e-05	0	1	3.0407	0.00427801	7.68124	1.06e-12	4.44741	0.0292765	8.42249	3.88e-18	2.52254	0.0125949	2.16911	0.240441	0.937067	0.805486	6.7026	4.52e-06
XLOC_034050	5	55759953	55761504	2.60271	0.758589	2.60777	0.732041	6.45026	0.131277	0	1	2.03199	0.559321	4.35072	0.0672844	8.16722	4.07e-13	0	1	3.49326	0.000240537	4.19754	0.000214845	0	1	8.60387	7.64e-21	3.22104	0.0138041	5.49428	0.00468488	4.07272	0.000564377	2.48206	0.00937066
XLOC_034061	5	60777974	60779358	-4.43518	0.41418	-6.74578	0.21377	1.27929	0.9812	-9.85841	0.0244466	-0.647389	0.509344	-2.00257	0.0988399	-1.33718	0.00615698	-1.22856	0.645832	-1.51885	0.0715012	-1.19897	0.3043	2.36821	0.42522	-0.0163241	1	-0.110196	1	-3.0075	3.07e-08	0.511384	0.259294	-3.10419	0.000121659
XLOC_034069	5	63701184	63702531	0	1	2.60777	0.732041	3.99964	0.389867	0	1	0.100738	1	0.948063	0.181369	2.09572	0.000714313	2.98573	0.289966	2.42565	7.62e-12	-2.15654	0.478776	1.73967	0.0470035	3.20588	8.86e-13	3.5936	0.00345597	3.78076	6.37e-06	2.07213	1.22e-05	1.3749	0.1021
XLOC_034072	5	64192266	64192818	0	1	3.02004	0.650146	0	1	0	1	0	1	7.45723	1.29e-09	0	1	0.811257	3.16e-10	0	1	0	1	0	1	0.470615	0.992203	-2.2427	0.43833	0	1	0	1	0	1
XLOC_034077	5	67588510	67589489	1.4727	1	4.76248	0.0768088	-1.11076	1	2.53013	0.695624	-2.03355	0.159865	0.288248	1	-1.57903	0.203089	0	1	-0.047777	1	-2.33132	0.0410863	-1.28063	0.60747	-1.99384	0.0149768	-3.75984	0.00239247	-3.5812	0.127354	-3.95836	0.13531	-3.75005	0.11967
XLOC_034079	5	68420808	68423977	0	1	-3.12183	0.509027	-0.863347	0.838159	-4.14565	0.51476	-1.39278	0.29436	-5.95615	1.35e-13	-2.20694	0.00022623	-3.00126	1.1e-14	-0.664248	0.306629	0	1	-2.27778	0.45134	-2.26666	2.16e-10	-2.88766	2.28e-06	-4.15224	1.47e-19	-0.496088	0.333493	-2.66843	6.32e-08
XLOC_034082	5	68465520	68466276	2.22665	0.840501	-4.02354	0.514552	-3.82497	0.459281	-4.46456	0.458766	-1.79799	0.132615	-1.05644	0.0342602	-1.1487	0.018796	-0.942552	0.00422006	-1.0613	0.00251002	0.959042	0.100477	1.79292	0.218985	-1.1884	6.12e-05	-3.8888	1.12e-28	-1.93446	7.27e-10	-0.733629	0.0251209	-1.27238	6.16e-05
XLOC_034084	5	68915068	68916960	0	1	-0.00132572	1	0	1	0	1	-0.246497	0.838056	5.72409	0.00547678	2.89068	6.65e-14	1.61899	0.305785	3.81881	3.38e-07	-3.5087	0.166449	1.39693	0.136962	2.04509	2.2e-07	-1.52966	0.0254983	-1.44262	0.363037	7.9812	2.44e-15	2.53821	0.000155538
XLOC_034086	5	68925474	68926714	0	1	-5.47427	0.284845	-8.78055	0.0946386	0	1	1.1755	0.058381	0.296754	0.982388	2.61202	1.29e-09	-1.06775	0.381921	1.90095	9.09e-05	0	1	0.111356	1	2.03311	3.48e-09	-0.922339	0.0126794	-2.3092	0.00040175	2.43189	2.39e-06	1.4057	0.00447225
XLOC_034125	5	84344426	84345235	0	1	0	1	0	1	0	1	0	1	0.292261	1	-3.83462	0.132813	-2.765	4.21e-07	-1.27449	0.45011	-2.15654	0.478776	0	1	0.146349	1	0	1	0	1	0.273606	0.968285	-1.44483	0.409563
XLOC_034148	5	90979518	90980049	1.18554	1	3.15255	0.000417546	10.0039	4.15e-08	0.313721	1	2.76219	7.45e-05	-0.485463	0.490714	0.795823	0.14308	-6.64819	1.08e-06	-0.213661	1	0.0765294	1	1.98399	0.0299381	0.418862	0.643373	1.41191	0.0198743	1.30563	0.547347	1.76098	0.00030387	-1.05202	0.63604
XLOC_034153	5	93150124	93150355	2.60271	0.758589	0.345462	1	-6.42941	0.21943	0	1	0	1	3.41909	0.224293	0	1	-0.525108	0.491072	-4.41013	0.0342086	0	1	0	1	0	1	0	1	0	1	0	1	0	1
XLOC_034159	5	95188156	95189386	0	1	-2.29608	0.764007	0	1	0	1	1.53444	0.0212367	0.611416	0.662877	2.49861	0.001687	1.27291	0.448197	1.24837	0.0360395	2.57077	0.00019484	-0.708325	0.693731	0.597697	0.58558	0.0247863	1	0.0679564	1	1.5284	0.108511	1.60804	0.0643839
XLOC_034162	5	96380680	96382319	0	1	-2.66406	0.759708	-4.1195	0.459674	-7.56715	0.187946	0.675645	0.655982	-0.960666	0.317039	-1.50282	0.103614	-1.38603	0.0203869	-0.295107	0.790749	-0.897736	0.241653	-1.26685	0.0690129	-0.402069	0.860954	0.459249	0.510212	-1.0648	0.555324	-2.47644	0.0800946	0.0733597	1
XLOC_034167	5	96456079	96458316	3.30406	0.754984	0	1	-4.36864	0.426961	-0.252024	1	1.2878	0.0442062	3.80049	0.149193	5.16277	0.0044696	-1.57155	0.096105	0.701627	0.245129	-0.955895	0.226476	-1.84558	0.0145981	0	1	-3.99403	0.079601	0	1	0	1	-6.06671	0.000711591
XLOC_034170	5	99162795	99163733	0	1	-3.67662	0.573479	0	1	0	1	0.103798	1	-1.12138	0.211631	-0.224693	0.947745	-1.05715	0.231942	-1.02332	0.145635	1.37387	0.0433553	-0.240567	0.940543	-0.990801	0.157573	-1.90807	0.0204678	-4.82969	0.017933	-1.61365	0.0704273	-1.08183	0.457553
XLOC_034180	5	104486260	104487365	3.96155	0.534589	3.53369	0.575858	10.8303	0.00291204	-3.5383	0.601481	0.0976845	1	2.9012	0.337831	-0.365446	1	0	1	0.854876	0.707164	1.20631	0.347487	1.93423	0.0186536	1.37085	0.47471	4.74059	0.0191783	3.38318	0.239394	1.58292	0.360753	-3.2214	0.216449
XLOC_034182	5	108031382	108035417	-4.29803	0.519363	-7.3172	0.170688	1.89205	0.801795	-4.4821	0.442573	-1.65648	0.0588869	-1.21801	0.432444	-1.39554	0.04353	-1.55905	0.032851	-1.01915	0.0598238	-3.30992	4.61e-28	-1.83762	0.0299738	-3.46935	3.95e-05	-1.0341	0.585649	-5.29986	0.00248362	-2.50934	0.0120601	-3.53822	0.00863157
XLOC_034190	5	109170214	109170483	-3.50363	0.647647	7.26153	0.199874	1.61573	0.913398	0	1	-0.709122	0.915847	-2.33316	0.10232	0	1	1.37545	0.522445	-11.3091	1.57e-51	-2.98537	0.278284	-0.752458	0.896172	1.66965	0.333186	-3.08109	0.239661	2.05418	0.555324	-1.79413	0.092282	-1.49353	0.512646
XLOC_034191	5	109735242	109736417	-1.56265	1	-1.10693	1	-5.31146	0.244687	0.260979	1	-2.14617	0.246228	-0.263807	1	0.525001	0.914063	-1.88906	0.0209462	-4.12954	0.0586241	0.893006	0.437702	0.943581	0.80215	-0.739964	0.784892	-0.750073	0.696843	-5.29922	0.00412509	-3.65145	0.189071	-2.45045	0.058449
XLOC_034193	5	111333812	111335059	0	1	0	1	-2.70513	0.638122	6.63964	0.200595	0.0976845	1	0.500185	0.89651	0.323618	0.878305	-5.09165	0.00539935	1.84685	0.0428762	0.261838	0.909036	0.943584	0.80215	0.859306	0.290871	3.21918	0.0144422	-0.673777	0.555324	3.24818	1.33e-05	-1.52403	0.232003
XLOC_034194	5	111335519	111337609	-0.312474	1	0.0082342	1	-2.25118	0.738813	10.223	0.0093091	2.25415	0.135925	-0.241202	1	0.62274	0.34216	-0.0298564	1	2.37102	6.41e-05	-0.233466	0.943019	0.557604	0.741751	1.28614	0.0338816	-0.963757	0.556732	-0.335105	0.839046	2.59708	2.34e-05	-1.44155	0.0285828
XLOC_034195	5	111338364	111340121	3.51856	0.710421	5.71753	0.134962	1.96908	0.813246	-0.838665	1	0.100967	1	-0.274114	0.967109	1.11167	0.0940017	0.223522	1	3.66	0.000245425	0.382019	0.752239	1.82592	0.0618524	1.67383	0.00308487	-0.137617	1	0.0490985	1	1.5341	0.00668993	-0.640007	0.346629
XLOC_034196	5	111341746	111342546	0	1	-6.87912	0.237621	-2.09582	0.77287	3.93796	0.483641	-1.59689	0.483156	0.581987	0.877598	-0.897827	0.535003	-1.22648	0.645832	2.83185	0.0483271	-4.19206	0.064011	0.492055	0.95695	1.11607	0.251721	-2.24175	0.43833	-0.195851	1	0.143191	1	-1.27909	0.417853
XLOC_034197	5	111351984	111353706	0	1	5.76837	0.305666	3.90402	0.448583	4.39298	0.474816	0.0236436	1	1.49511	0.00597682	-1.08639	0.0317282	0.136199	1	1.36973	0.00960698	0.380481	0.557949	0.0904252	1	0.651428	0.144029	0.259802	0.817074	0.0295781	1	1.03042	0.0248044	0.970818	0.0613711
XLOC_034200	5	111515217	111516014	11.1235	0.000542976	0	1	0	1	6.87065	0.0892601	1.50355	0.29436	0	1	0	1	0	1	0.590768	0.740953	-0.61194	0.440861	0	1	0	1	0	1	0	1	0	1	0	1
XLOC_034202	5	111520728	111522539	7.42562	0.029022	0	1	-2.09628	0.77287	-4.14659	0.325615	0.331668	0.909907	0	1	0	1	0	1	0.424147	0.743874	0.278657	0.817788	0	1	0	1	0	1	0	1	0	1	0	1
XLOC_034206	5	114543423	114543670	0	1	0	1	-5.73847	0.274754	-6.60087	0.246972	-5.98977	3.23e-05	-4.45631	0.0300654	-6.78782	4.27e-06	0	1	3.14608	0.22116	-7.38227	1.43e-09	-6.35452	4.7e-06	-4.82252	0.0266247	0	1	0	1	0	1	-5.11377	0.00718086
XLOC_034222	5	128951143	128953227	1.50205	0.991542	-0.822329	1	-4.51181	0.285614	-8.58786	0.0986361	-0.713545	0.165918	-0.312948	0.646256	3.54262	0.00362509	2.34087	0.0456592	0.848145	0.0171333	-1.76548	0.00048464	0.863066	0.624728	1.17204	0.129488	0.503283	0.872173	-0.343976	0.764873	1.32103	0.00148598	-0.917137	0.449529
XLOC_034228	5	132361538	132363357	0	1	3.62103	0.58259	0	1	7.12382	0.182051	0	1	0.409117	0.853327	-1.7603	0.190941	-2.71979	3.2e-05	2.29442	0.418746	2.52347	0.345666	-1.0509	0.571792	0.285045	0.908384	-0.584923	0.641894	-4.66565	0.000111086	1.18975	0.0423038	-4.42249	1.61e-07
XLOC_034234	5	135274577	135275066	-1.7054	0.967024	8.17324	0.140775	5.5968	0.189013	2.53013	0.695624	-1.33222	0.486685	-0.107208	1	-1.09125	0.440302	0	1	0	1	0	1	0.954145	0.0755169	0	1	0	1	-0.767437	0.710131	0	1	-1.97701	0.00121704
XLOC_034235	5	136503730	136504828	8.08165	0.152393	0	1	0.419869	1	-1.31158	0.898685	2.50388	0.0786808	0.0388931	1	0	1	-0.805778	0.710976	1.764	0.191305	-4.44308	0.0408462	3.75373	0.11152	1.19212	0.520121	5.1505	0.00393665	-0.716973	0.869763	-3.64827	0.189304	-4.16466	0.0671621
XLOC_034241	5	138439337	138442611	0.788888	1	-1.7223	0.924865	-6.85379	0.164624	-4.65581	0.426423	-0.375589	0.93296	-0.26084	1	-0.195737	1	-0.155973	1	0.844647	0.182768	-1.11681	0.0501118	0.258301	0.175405	-0.911981	0.386511	-2.50285	0.00126499	0.357735	0.680074	0.0454582	1	-2.9479	2.16e-19
XLOC_034242	5	138445208	138446861	-6.82873	0.294816	0	1	0	1	0	1	0	1	0	1	-0.0168504	1	0	1	3.66539	0.121685	0	1	0.0636932	1	0	1	-2.2427	0.43833	-1.53078	0.539802	-1.96094	0.580483	-6.52789	4.37e-05
XLOC_034246	5	138810186	138812119	4.70451	0.278364	6.15035	0.0700112	-3.62956	0.492037	1.81713	0.742201	-0.761559	0.491313	-1.32156	0.298802	1.04759	0.304354	0	1	-0.634067	0.347925	-0.535297	0.499861	0	1	-0.0499048	1	-1.20441	0.310797	-4.1237	9.49e-08	0.110209	1	-2.66858	0.000260382
XLOC_034257	5	143965021	143965850	0	1	-3.09973	0.652205	10.0332	0.0223892	5.45863	0.300869	4.68815	0.0345139	2.7176	0.0203684	0.417843	0.876465	-1.64302	5.4e-14	3.25417	0.00111655	-4.84571	0.0317221	3.22118	0.212725	1.01743	0.385019	-0.113367	1	-2.92926	0.0670708	2.89792	0.243603	-2.56744	0.119403
XLOC_034259	5	145262487	145264007	3.503	0.609898	0	1	0	1	0	1	0	1	0	1	0	1	-2.44971	1.28e-09	0	1	0	1	0	1	0	1	0	1	3.77029	0.161923	0	1	0	1
XLOC_034268	5	147765391	147767272	0	1	-3.09973	0.652205	4.63922	0.372819	2.53137	0.695624	0	1	0	1	-1.49332	0.00480636	0.852732	0.510112	2.29442	0.418746	-2.98429	0.278284	0	1	-1.17563	0.151348	0	1	1.37062	0.00107782	1.83677	0.382679	-1.52403	0.232003
XLOC_034273	5	149808604	149810171	0	1	0	1	0	1	0	1	0.100967	1	4.10118	0.105223	-2.11015	0.512303	-1.1008	0.115745	-3.19952	0.206478	0.423558	0.958791	-1.68732	0.0976092	0	1	2.40997	0.383817	2.0507	0.555324	-0.374305	1	-5.26988	0.00491535
XLOC_034277	5	151201204	151203073	3.34816	0.562402	-8.55877	0.0726289	-4.76613	0.377322	2.67293	0.739744	-1.61291	0.168169	-2.60493	0.00507395	0.278018	0.986468	-0.217964	1	0.399626	0.767984	-0.829908	0.594907	3.75373	0.11152	-2.5914	0.0891967	0.196979	1	-2.73608	0.000369402	-0.631385	0.664373	-2.83802	0.0650462
XLOC_034278	5	151850364	151850824	0	1	0	1	-1.46265	0.943045	0	1	-1.20459	0.0103829	-2.83396	2.28e-05	3.49203	0.14308	-1.24394	0.0321874	-3.10425	2.25e-26	0	1	-1.58622	0.00906276	-0.427181	1	-5.43292	4.73e-28	-2.69681	0.316047	-1.9647	0.580483	-7.3968	2.55e-09
XLOC_034280	5	152288180	152288509	0	1	0	1	0	1	-7.61519	0.166806	0	1	1.15937	0.646745	0	1	-0.360369	1	-0.170807	0.911655	2.52167	0.345666	1.80638	0.0323113	0	1	-3.6085	0.136248	0.130256	1	2.89792	0.243603	-0.625781	0.559879
XLOC_034296	5	160155354	160156577	4.4387	0.47083	0	1	8.05871	0.0144772	0	1	4.03679	0.104984	0	1	-2.11151	0.512303	-2.51817	0.357039	2.18068	5.96e-06	0	1	0	1	-0.0617495	1	1.2756	0.0280004	-4.12554	0.0557301	2.72359	1.71e-14	0	1
XLOC_034321	5	169589003	169589243	0	1	0	1	-2.09628	0.77287	-2.94632	0.695624	-2.74112	0.29436	0	1	2.60583	0.330944	0	1	0	1	-2.98537	0.278284	0	1	3.41849	0.160814	3.20767	1.28e-12	0	1	0	1	0	1
XLOC_034328	5	171163051	171163930	0	1	-4.56285	0.453316	1.37348	0.966356	4.03996	0.535426	0.663877	0.809477	-0.457443	0.898104	0.121162	1	4.37597	1.76e-05	1.48711	0.10934	-1.50317	0.0936759	0.323271	0.979442	0.48974	0.899983	2.58903	0.00218548	-0.0891617	1	-1.30046	0.528399	-0.105313	1
XLOC_034347	5	177712448	177713727	0	1	0	1	0	1	0	1	-3.38546	0.000660729	-4.45639	0.0300654	-5.84194	0.00185756	-1.76684	0.390216	-0.50141	0.669007	-4.44426	0.0450051	0.663973	0.745427	-2.9606	0.0335487	-3.0802	0.239661	-5.08328	0.00552098	2.75724	0.0100223	-7.75363	1.89e-11
XLOC_034349	5	177715863	177716944	0	1	3.02004	0.650146	0	1	0	1	-0.543525	0.723821	-2.19636	0.057838	-4.6003	0.0405838	-1.76693	0.390216	-1.05964	0.20681	-4.65271	0.0315315	0.761194	0.635792	-2.0794	0.27393	-1.28272	0.437986	-2.1688	0.0611695	2.41095	0.00327916	-3.8223	6.54e-05
XLOC_034355	5	178729134	178730715	2.4018	0.775428	0	1	-2.09628	0.77287	9.66009	0.0253043	4.03926	0.104984	-2.12656	0.000900211	1.49574	0.330944	-1.35391	0.204956	0.332191	0.651437	-1.90462	0.00012775	0.0348982	1	3.40153	0.16188	-0.340522	1	0	1	-0.113413	0.99807	-5.69625	0.00135321
XLOC_034359	5	180142612	180142834	-3.32655	0.635525	-1.43101	0.925851	-5.77202	0.2351	6.44335	0.196451	-1.21005	0.463054	3.80126	0.149193	-1.07827	0.482893	2.15791	0.491072	2.26773	0.167154	0	1	0	1	0.768652	0.58009	0.195672	1	-0.788477	0.387266	1.65491	0.178133	-2.25782	0.00529944
XLOC_034376	5	189235769	189237039	0	1	-0.993604	1	4.75308	0.365528	0	1	0	1	-1.6737	0.00600756	4.00109	0.0686542	0	1	0	1	-0.196291	0.835641	0	1	0	1	0	1	0	1	-0.432266	0.747684	0	1
XLOC_034388	5	192957451	192958815	-5.20223	0.369765	2.22202	0.764007	0	1	-3.51408	0.605181	-0.642756	0.702029	-1.62261	0.22382	-1.55263	0.439009	1.1705	0.121323	-0.378655	0.537761	1.54886	0.00211387	-0.370591	0.486052	-0.431102	0.452204	0.618053	0.277108	-4.41822	0.000104216	-1.86055	0.256912	-5.31571	1.03e-12
XLOC_034392	5	195139868	195140966	-2.2008	0.838954	4.42473	0.447918	-0.458826	1	5.04588	0.368507	-3.6291	0.10752	-0.247611	0.507776	4.53339	9.92e-05	0.821037	0.00188577	0.260399	0.242082	-2.13294	0.184484	2.3684	0.42522	2.0066	0.293326	-0.627396	0.023685	1.0611	0.72152	0.129645	1	4.7977	0.0281808
XLOC_034396	5	195199456	195200265	0	1	3.19029	0.650146	0.926229	1	-2.17559	0.80551	2.84208	0.35457	-2.09435	0.022784	-0.746846	0.323426	-1.56702	0.00222591	0.185365	1	-5.28717	0.00468497	0.1092	1	-0.777062	0.0728849	-1.12441	0.103453	-3.9764	5.85e-20	-0.426302	0.848274	-2.4744	1.03e-07
XLOC_034397	5	195617415	195617871	7.63108	0.223352	0	1	-7.11486	0.157654	-3.84518	0.559358	1.76487	0.334605	-1.43862	0.561437	0.146724	1	2.98765	0.289966	1.31092	0.560421	-0.117235	1	-2.27778	0.45134	1.82677	0.37942	-4.29811	0.0480947	0	1	2.89792	0.243603	-3.23315	0.216411
XLOC_034405	5	200149118	200149951	8.58921	0.153776	-0.0708473	1	1.92912	0.825414	6.08427	0.246735	-2.14277	0.246694	-0.354385	1	4.72016	0.0152679	-1.47909	0.0386005	3.11426	0.0208167	1.33787	0.445531	-0.281124	1	0.876391	0.704997	1.10715	0.558662	1.37213	0.554891	0.136736	1	0.578374	0.861509
XLOC_034408	5	202666114	202666642	0	1	0	1	10.3412	0.0172263	0	1	2.83903	0.35457	0	1	0	1	0	1	3.13766	0.22116	0	1	-3.12051	0.244513	0	1	0	1	0	1	3.79779	0.0788351	-3.2214	0.216449
XLOC_034409	5	202667128	202668874	2.4018	0.775428	0	1	10.8791	0.00252814	0.453058	1	-4.17435	0.0411676	-2.64116	0.337831	2.60583	0.330944	0	1	0	1	0	1	0	1	-2.13927	0.505539	-2.24175	0.43833	0	1	0	1	2.26729	0.450527
XLOC_034410	5	203036602	203039072	6.67373	0.27226	7.13185	0.207363	-4.36864	0.426961	2.53013	0.695624	0.993754	0.711164	4.10351	0.105223	5.88422	2.97e-16	0	1	4.61363	0.0225956	2.46947	0.129549	2.36821	0.42522	1.12458	0.33246	2.59056	0.00428925	2.0507	0.555324	4.20561	0.000291338	0.415889	0.995065
XLOC_034413	5	203125730	203127675	-5.06443	0.404496	-0.453914	1	0.761189	1	2.69684	0.311255	0	1	0	1	-2.11015	0.512303	0	1	0.69033	0.71139	3.91937	0.000643766	0	1	0.830156	0.714545	0.535726	0.277914	0	1	1.40436	0.309157	0	1
XLOC_034415	5	203148076	203151742	1.66913	0.89229	-1.88106	0.784574	-1.81021	0.744751	-4.13091	0.310723	-0.473308	0.233406	0.0423601	1	0.538933	0.34059	0.13383	1	0.815212	0.124831	-1.56316	1.26e-05	0.167995	1	0.619497	0.307185	0.612892	0.050985	-0.137881	0.875109	-0.183326	0.912822	-0.965294	0.0211192
XLOC_034471	5	216433107	216433725	-1.28028	1	-1.25238	0.975332	-4.60496	0.33996	0	1	0	1	0	1	-2.11151	0.512303	0	1	0	1	0	1	0.861742	0.416969	0	1	0.386933	0.605908	-3.58092	0.127354	-0.299384	0.805486	-6.12601	0.00490193
XLOC_034476	5	217881904	217882556	0.877428	1	-0.322614	1	-4.36781	0.426961	7.65495	0.156346	0.272535	0.29436	1.16086	0.646745	3.03271	0.0114611	2.98573	0.289966	2.27397	0.166254	-0.0762709	0.99364	0	1	0	1	-1.19685	0.611607	1.06792	0.695408	2.76391	0.04747	-3.24495	0.215853
XLOC_034477	5	217883323	217883788	0.205795	1	-0.869275	1	0	1	0	1	0.331268	0.119142	0	1	6.44865	0.000331317	0	1	0	1	0.483288	0.0489147	0	1	0	1	-2.24175	0.43833	0	1	2.20332	0.0130581	0	1
XLOC_034481	5	219802884	219805170	6.09099	0.213953	5.01579	0.305907	1.36947	0.801468	3.27086	0.320802	1.93012	0.10752	0.299565	0.910681	4.35579	3.48e-21	1.3882	0.105013	8.06503	1.8e-14	-0.698207	0.544071	0.898407	0.496982	4.14344	2.57e-14	-2.31172	0.00842046	-0.646423	0.966632	6.63759	1.93e-22	0.639454	0.664841
XLOC_034482	5	219810535	219812255	6.6281	0.27025	5.1419	0.267431	0	1	0	1	0.106126	1	4.35191	0.0672844	3.34068	4.3e-07	2.43005	0.0488558	7.18663	1.26e-08	-0.795176	0.754343	1.0289	0.170315	2.53918	0.145609	4.49607	0.0246089	2.86394	0.351527	7.6044	4.46e-12	-1.05695	0.574676
XLOC_034493	5	220630355	220631396	9.38348	0.0948536	-2.26231	0.764007	-8.38792	0.101876	0.354549	1	2.84208	0.35457	0.779564	0.858268	-0.402927	1	-1.33258	0.00272867	-3.74772	0.107025	-3.5087	0.166449	-2.27778	0.45134	-3.48776	0.190651	-2.24175	0.43833	0	1	-1.9647	0.580483	0	1
XLOC_034681	6	23755117	23756076	0.97603	1	-1.3079	1	1.58153	0.920749	3.40019	0.564683	1.29568	0.553199	-0.259787	1	2.24325	0.252334	0	1	0.481161	0.949681	-4.84064	0.0158573	1.57836	0.329907	1.79544	0.389494	-0.193102	1	4.06936	0.114848	-0.384283	1	0.544488	0.843107
XLOC_034706	6	24954987	24957184	0	1	-7.01739	0.183437	0.660403	1	0	1	4.28636	0.0700605	-0.672497	0.712122	-0.227823	1	-0.437547	0.837781	0.995185	0.390096	-4.19287	0.064011	-0.0380638	1	0.68985	0.7143	-1.13013	0.226933	-0.784539	0.454857	0.789272	0.306098	-2.71516	5.83e-05
XLOC_034718	6	25853578	25854294	0	1	0	1	0	1	0	1	0	1	0	1	0	1	-2.51828	0.357039	0	1	0	1	-2.27778	0.45134	0	1	0	1	0	1	4.34764	0.027619	0	1
XLOC_034864	6	51137032	51137751	0	1	0	1	1.32473	0.987113	0	1	0	1	0	1	-5.09434	0.0141392	-2.51817	0.357039	-3.73685	0.107905	0	1	-0.752111	0.896172	0	1	-3.99482	0.079601	-2.7732	0.119798	-4.75853	0.0344605	-0.105009	1
XLOC_034968	6	67932600	67935206	0	1	1.46492	1	0	1	0	1	1.46889	0.116677	2.58549	0.0271894	0	1	2.63796	0.0682629	0	1	2.86978	0.0118194	0	1	1.28917	0.112154	1.55954	0.44292	-2.69712	0.316047	2.19656	0.00628433	0	1
XLOC_034974	6	69050731	69051676	0	1	0	1	0	1	-2.17559	0.80551	-0.959613	0.195648	-2.53923	1.32e-12	-4.924	5.93e-08	0	1	-4.63288	6.56e-21	-6.05802	0.000215085	-4.05438	1.27e-07	-1.8886	0.0368659	-1.50549	0.00772374	-7.9203	6.69e-12	-4.00605	2.01e-21	-3.24561	2.24e-07
XLOC_034999	6	72182475	72182883	9.13277	0.117828	5.78271	0.26198	0	1	2.15544	0.836574	-0.709122	0.915847	2.08197	0.54611	-1.56804	0.510311	0	1	4.82308	0.0140028	1.2347	0.623023	-0.708781	0.759409	0.0391457	1	1.10643	0.553285	0	1	1.58281	0.374391	-2.38524	0.417853
XLOC_035035	6	76350348	76352242	0	1	0	1	2.51615	0.633582	0	1	0.36929	0.296734	0.0807249	1	3.98077	0.0699506	0.00200034	1	0.669552	0.0165009	-0.120828	1	0.931794	0.00890409	-0.854291	0.646035	-0.31052	0.43833	-2.46911	0.163633	2.38692	0.178133	-6.73737	4.08e-06
XLOC_035155	6	87869237	87870879	1.80242	0.953708	-0.368603	1	0.790433	1	-0.792966	1	1.54747	0.419232	-2.39334	0.000405869	0.701708	0.574322	-0.318447	0.931815	0.0151119	1	-1.09928	0.0307863	-0.0782242	1	-0.561072	0.237836	-2.68789	1.46e-12	-2.50817	9.54e-10	-0.990923	0.00576305	-2.94042	2.88e-14
XLOC_035173	6	89370875	89371540	0	1	0	1	0	1	0	1	2.03199	0.559321	4.35191	0.0672844	2.60583	0.330944	0	1	-3.18804	0.20681	0	1	0	1	-3.86862	0.12469	0	1	0	1	4.34786	0.027619	-2.3723	0.417853
XLOC_035307	6	100155415	100155917	0	1	8.64687	0.101665	0	1	0	1	0	1	-0.559159	0.993991	4.4044	0.0338645	0	1	2.29891	0.418746	0	1	2.36821	0.42522	0	1	0	1	0	1	0	1	0	1
XLOC_035334	6	101640854	101641502	0	1	0	1	-4.11902	0.445566	0	1	-3.10501	0.026895	0.779587	0.858268	0	1	-2.51828	0.357039	-2.34219	0.410869	1.77504	0.367662	0	1	0	1	2.40997	0.383817	4.05675	0.127387	-1.9647	0.580483	0	1
XLOC_035587	6	123858697	123859919	0	1	-4.3297	0.457838	10.8365	0.00731409	0	1	0	1	0	1	0	1	0	1	0	1	4.62886	0.0161498	0	1	0.442862	0.93747	0	1	2.87035	0.351527	-1.96094	0.580483	2.26729	0.450527
XLOC_035621	6	125869308	125869710	0	1	5.54842	0.249536	0	1	0	1	0	1	0	1	3.44762	0.146407	0	1	0	1	-2.15539	0.478776	0	1	4.68045	0.0214951	0	1	0	1	0	1	0	1
XLOC_035663	6	128194739	128195069	2.4018	0.775428	-5.56772	0.288265	0	1	-3.01155	0.695624	0	1	0	1	0	1	5.29149	0.00529453	2.29891	0.418746	-2.98537	0.278284	0	1	4.37947	0.0378218	3.2662	0.182255	0	1	0	1	0	1
XLOC_035949	6	151068744	151070927	-0.731655	0.895491	-1.84716	0.39683	-1.63048	0.390275	-0.764791	0.888071	-0.510853	0.010328	-0.0553186	0.974449	-0.967926	0.00307302	-0.831265	9.5e-06	-0.0775427	0.938745	-1.37501	9.15e-14	-1.16235	8.52e-10	-0.646884	0.00428645	0.378711	0.128315	-1.6624	1.9e-18	-0.49689	0.00932481	-2.1194	3.13e-16
XLOC_035998	6	153560768	153561561	-1.88749	0.0883702	-1.56149	0.0714839	0.617893	0.554919	-0.966363	0.421026	-1.14986	3.24e-13	-1.22876	5.42e-41	0.238433	0.192768	1.1053	6.33e-19	-1.51188	1.25e-17	0.170305	0.119075	-2.09866	3.57e-56	0.955704	7.89e-13	0.10615	0.680061	0.194912	0.5627	-1.04889	9.37e-11	-0.090644	0.877381
XLOC_036030	6	154865348	154866337	0	1	0	1	6.83462	0.126198	0	1	2.09879	0.196684	3.07777	0.048688	0.696011	0.502375	-0.164472	0.863978	0.863567	0.630964	-0.339158	0.979039	1.86442	0.342961	1.45798	0.223015	1.71047	0.180197	2.98587	0.0281234	1.03306	0.657307	0.777512	0.784006
XLOC_036341	6	167608115	167608912	1.28753	0.989428	-2.31866	0.764007	-4.24133	0.325851	0	1	-1.60029	0.483156	-0.559183	0.993991	-0.169427	0.761688	-0.360369	1	0.21477	0.488032	0.245415	0.396249	0	1	-0.0415838	1	0	1	0.48437	0.175599	5.05607	0.00364735	0.541389	0.0665105
XLOC_036387	6	169309164	169310176	0	1	-6.31977	0.280918	0	1	5.74214	0.274844	-4.17498	0.0411676	0	1	2.60583	0.330944	0	1	0	1	-4.19585	0.0768545	0	1	3.93472	0.0792733	-2.24175	0.43833	-3.58092	0.127354	-3.65145	0.189071	0	1
XLOC_036564	6	7243601	7244327	-7.45863	0.256407	0	1	-2.91631	0.633582	5.34774	0.0768365	0.864767	0.448417	2.57327	1.22e-05	0.585142	0.602046	-0.360369	1	2.20472	2.68e-09	1.73422	0.0028886	5.1007	0.00725739	4.50553	4.45e-31	-0.882923	0.281271	-0.767004	0.690295	1.28598	0.231294	0.436936	0.897335
XLOC_036597	6	14645469	14646049	0	1	-2.26231	0.764007	0	1	0	1	0	1	-0.558221	0.993991	2.58156	0.330944	0.995205	0.73611	0	1	2.52167	0.345666	2.36821	0.42522	4.35019	0.0392825	0	1	-2.07485	0.302967	-1.9647	0.580483	-2.3723	0.417853
XLOC_036665	6	23743608	23746528	5.39312	0.36789	-1.39521	1	0.438628	1	1.75415	0.936704	-0.546877	0.694795	0.260045	1	1.36406	0.0145359	1.64881	0.0635013	2.26293	0.169092	-0.339431	0.894033	1.36153	0.259866	2.14983	0.000934341	-2.70264	0.0687323	1.03921	0.242091	1.30883	0.226998	0.101519	1
XLOC_036677	6	24234175	24237948	1.90506	0.758589	7.82271	0.128781	-1.55586	0.920749	3.39426	0.256656	-0.557822	0.168363	-0.527456	0.0777876	1.02939	0.392263	-0.246493	1	0.999043	4.82e-05	-0.364942	0.141561	-0.585534	0.95883	0.39893	0.165675	0.509128	0.116237	0.203589	1	-0.819419	0.541502	-2.36499	0.00318535
XLOC_036696	6	25303697	25306249	-2.59404	0.775428	-0.546988	1	-0.687267	1	1.22379	1	4.68815	0.0345139	0.455838	0.903713	-1.45158	0.409858	4.19678	0.0672464	0.03467	1	1.54535	0.183684	1.51331	0.212725	1.66514	0.144419	1.05078	0.349062	3.38912	0.239394	3.22931	0.0096334	-1.5962	0.345361
XLOC_036699	6	25372403	25374964	0.391006	1	1.16449	0.817887	-0.993163	1	-4.94363	0.0871234	-0.125551	0.815774	-0.217671	0.791534	0.0711637	1	0.00496501	1	-0.416964	0.366036	-1.90998	0.00035495	0.628913	0.605358	0.372206	0.505539	0.602901	0.200034	0.540011	0.228459	0.853677	0.17689	0.536912	0.393674
XLOC_036716	6	28516012	28516596	0.0606978	1	0.531381	1	0.746215	0.78654	-0.171044	1	1.52276	7.58e-08	-0.327509	0.386349	-0.445746	0.38881	2.04061	5.36e-29	2.81748	1.54e-32	-0.844797	0.00249437	1.84471	2.07e-10	0.0909164	0.953444	0.505671	0.0861784	-0.852275	0.000163861	0.630955	0.00115817	-0.984571	0.0006016
XLOC_036775	6	36091582	36092238	0	1	0	1	0	1	0	1	0.102058	1	0	1	0	1	0	1	0	1	4.3193	0.0344518	0	1	0	1	0.196147	1	0	1	0	1	0	1
XLOC_036802	6	39873176	39873896	-0.960256	1	-0.535534	1	-6.12509	0.213134	-0.294354	1	2.02881	0.559321	-2.64116	0.337831	-3.45337	0.200062	-3.50835	1.09e-26	0	1	0	1	-4.99003	0.0201036	2.53778	0.355292	0	1	0	1	0	1	-2.38524	0.417853
XLOC_036856	6	50378873	50382097	-0.579632	1	-6.3451	0.14724	1.75832	0.766038	-1.7263	0.948552	-0.142252	1	-1.40442	0.0506932	-1.26048	0.0475673	0.357174	0.392248	-0.455832	0.530438	-0.306329	0.651984	0.634011	0.305729	-1.01829	0.0492024	1.75684	0.0303922	-1.55007	1.93e-05	0.087061	0.986075	-1.74326	1.37e-05
XLOC_036875	6	55176150	55177136	3.86215	0.550061	3.55454	0.618895	0.660865	1	-0.746959	1	1.04481	0.559321	-2.33324	7.19e-05	-2.12529	0.000709587	-2.2649	0.00217187	-3.47261	0.0063165	-2.2048	1.33e-08	-0.107207	1	-2.98512	5.19e-09	-3.36954	1.91e-12	-1.48546	0.0672293	-3.51385	0.00145697	-0.746962	0.295979
XLOC_036877	6	55561337	55564335	4.35491	0.0275534	4.53563	0.00128038	4.21045	0.00198763	3.05452	0.0883448	0.941935	0.108411	-0.297754	0.91125	1.60343	0.00574308	2.83182	1.16e-06	1.16008	0.0192534	1.27886	0.00912322	2.03257	0.00163929	1.49726	3.01e-05	0.929117	0.0521155	0.513498	0.603743	-1.23652	0.140097	0.473347	0.622594
XLOC_036878	6	55583790	55586692	1.15916	0.838954	4.69077	6.96e-06	3.11985	0.0553758	5.27603	3.16e-05	1.07314	0.0148419	0.536854	0.242953	1.02515	0.0647558	2.06347	2.64e-08	1.39042	2.71e-05	0.658073	0.0520983	0.521984	0.476905	1.10676	1.95e-05	0.596634	0.177205	0.487584	0.499427	0.951118	0.030112	0.172476	1
XLOC_037059	6	82691925	82695689	0.401905	1	-2.98423	0.687666	-1.26574	0.969235	-0.516025	1	-1.81679	3.58e-06	-0.773752	0.0280644	-0.887319	0.0317874	-1.13208	0.000451533	-1.04388	0.00139218	-0.668522	0.0267103	-0.207673	0.767329	-1.79259	2.48e-06	-0.167437	0.856635	-2.73898	6.1e-21	-0.342346	0.194324	-2.53623	1.94e-11
XLOC_037125	6	89587302	89589672	0.522728	1	-1.14857	0.898724	-5.78997	0.0776897	0.444471	1	-1.27249	6.78e-05	-0.680113	0.784836	-4.7859	0.0304229	1.00478	0.0735266	1.44236	0.267676	-3.5087	0.166449	-1.46801	1.2e-08	-3.51948	1.19e-74	-2.4632	2.46e-66	3.38912	0.239394	-0.515871	0.152773	-5.56816	2e-12
XLOC_037156	6	92665894	92666899	0	1	0	1	2.16396	0.77287	-2.17559	0.80551	-2.85039	0.0560938	-1.93753	0.0815871	1.06687	0.62796	2.98573	0.289966	-0.0576533	1	-4.44308	0.0408462	-3.64952	0.137255	3.04662	0.010681	-0.262326	1	0	1	4.74497	0.010261	-0.66327	0.862926
XLOC_037167	6	93920646	93920951	-6.01637	0.0883272	0.441437	1	-7.68188	0.0440147	-3.82876	0.360935	-2.29416	0.00793155	-0.789058	0.563448	-1.4172	0.158423	-0.903112	0.289966	-2.0057	0.0159906	-0.379056	0.653822	-0.409112	0.986761	-1.62236	0.173551	0.14506	1	-1.18876	0.285332	-2.15406	0.0496532	0.197108	0.964679
XLOC_037259	6	101119528	101120159	0.915829	1	-0.101431	1	1.96403	0.624656	-0.810377	0.883503	0.492505	0.15743	0.0558533	1	-0.592812	0.120893	0.53364	0.120187	-0.654512	0.00377001	-0.680807	0.0192804	0.219723	0.479253	-0.579092	0.0384986	0.54736	0.0609464	1.02595	0.000449726	-0.412143	0.0301467	-0.763491	0.00856006
XLOC_037378	6	111615489	111616851	0	1	0	1	0	1	0	1	0	1	3.80126	0.149193	0	1	1.10689	0.0274463	0	1	3.38955	0.151689	0	1	0	1	-0.205479	0.93313	2.05418	0.555324	0	1	0	1
XLOC_037456	6	117731209	117732428	0	1	0	1	-6.06284	0.173446	0	1	2.84208	0.35457	1.61445	0.000785122	-0.393752	0.566392	0	1	-0.229735	0.906132	-0.637281	0.305968	1.24504	0.0786325	-0.300758	0.626767	-0.253068	0.952477	-0.897682	0.388295	-0.399109	0.691187	-0.317473	0.751746
XLOC_037472	6	119334468	119335261	7.39222	0.231253	2.22202	0.764007	0	1	5.10542	0.337995	-0.712302	0.915847	6.10654	0.000351922	5.20648	0.00490949	0.225375	0.521486	3.13766	0.22116	-2.15654	0.478776	3.75407	0.11152	2.7839	0.0803551	0	1	0	1	1.83309	0.38294	3.11049	0.252684
XLOC_037817	6	145592775	145593282	2.35214	0.825123	5.47477	0.283055	1.20792	0.987721	3.92826	0.172337	4.85346	0.0250286	-1.8152	0.159754	0.633979	0.888934	2.98958	0.289966	-0.0503872	1	1.25659	0.278284	0	1	-0.182721	1	2.25264	0.175286	4.06646	0.109937	0	1	0.196679	1
XLOC_038064	6	159914937	159915516	0	1	0	1	0	1	0	1	3.73221	0.156818	3.8028	0.149193	0	1	-0.360369	1	-0.986981	0.630181	3.29164	0.0170527	-3.64903	0.137255	2.53778	0.355292	0.165032	1	-0.64294	0.966632	1.83317	0.38294	4.02638	0.0919885
XLOC_038074	6	160377019	160377651	-4.72211	0.492736	-0.658475	1	0	1	0	1	0	1	-3.52061	0.14326	-1.25441	0.592801	0	1	0	1	-4.19585	0.0768545	0	1	0	1	0	1	-4.0085	0.00110178	1.83693	0.382679	-0.113176	1
XLOC_038223	6	166754300	166754954	0	1	-5.02313	0.398946	0	1	0	1	1.74924	0.337875	-1.59846	0.300746	1.25967	0.559016	-1.63747	0.335406	1.333	0.288794	-2.51041	0.0235311	2.16917	0.314778	-0.159094	1	2.90787	0.0396971	5.49152	0.00542041	0.151576	1	1.34519	0.44105
XLOC_038252	6	168023312	168023851	0	1	2.22202	0.764007	0	1	0	1	3.73504	0.156638	-2.37464	0.224293	4.78505	0.0303681	3.50979	0.175608	2.29442	0.418746	-2.15539	0.478776	0	1	-2.13927	0.505539	0	1	0	1	0	1	-3.24495	0.215853
XLOC_038286	6	169241977	169244238	0	1	0.421899	1	9.24151	0.0572224	-3.89509	0.376139	2.84208	0.35457	-0.578808	0.62506	0	1	-0.84259	0.423481	0	1	0.270961	0.916139	1.3316	0.224269	0	1	2.04289	0.000575644	-0.299171	0.859913	0.723988	0.636345	-0.328336	0.862926
XLOC_038321	6	170775701	170776391	0	1	10.294	0.0164485	-0.566334	1	0	1	0.409985	0.969155	2.67439	0.0618328	2.49981	0.0221764	2.98765	0.289966	0	1	0	1	4.14171	0.0603099	-3.49023	0.190651	2.37814	0.00860657	0.480518	0.959468	0.0588337	1	2.26978	0.450527
XLOC_038383	6	6389326	6390437	0	1	0	1	0	1	-3.5383	0.601481	0	1	-1.34351	0.418457	-0.491841	0.790936	0	1	-1.0159	0.457529	-2.76457	0.0550982	0	1	-2.73957	0.00663637	-3.42127	0.00653178	0	1	0	1	0	1
XLOC_038394	6	10579970	10581067	0	1	5.98635	0.25089	3.66662	0.453157	-2.51308	0.794469	-2.53782	0.119699	-2.50968	0.00070276	1.38733	0.0598837	0.136584	1	0.645913	0.662994	0.2115	0.990068	-0.281406	1	-0.351361	0.786	-1.88808	0.296032	-2.861	2.95e-07	0.512118	0.320477	-2.22736	2.93e-05
XLOC_038403	6	14768137	14769420	3.75845	0.561732	0	1	-1.81233	0.832026	-1.69746	0.955788	0	1	-3.75112	0.00097654	-0.145003	1	-1.67598	9.2e-05	1.26055	0.39472	-2.99933	0.0215648	0.422329	0.973545	0.244018	0.915074	-1.90788	0.014523	-2.6853	0.000110835	-0.824415	0.417994	-2.93961	3.04e-08
XLOC_038412	6	18152164	18154933	-0.725666	1	-1.26244	0.992548	-4.33344	0.340183	-4.13835	0.483641	-0.981151	0.085676	-0.634817	0.410579	0.377758	0.741959	0.65006	0.636575	2.11182	1.01e-08	0.00905621	1	1.33188	0.197241	-0.99203	0.116862	-1.13556	0.308503	-2.10413	0.0922876	0.993379	0.0644411	-0.000405793	1
XLOC_038414	6	18865833	18867700	0	1	0	1	5.00047	0.281178	3.93796	0.483641	-0.271936	1	3.79973	0.149193	-0.613431	0.806013	4.74334	1.95e-07	-0.613142	0.876779	-0.330404	0.984735	3.61185	0.00301081	-2.96496	0.307226	0.607859	0.611544	2.89542	0.0374282	2.08823	0.0239713	-0.833659	0.701223
XLOC_038433	6	23360759	23362571	0	1	0	1	-6.68047	0.203148	0	1	0.103798	1	-2.64116	0.337831	-0.763069	0.696074	-3.78968	3.97e-05	1.31884	0.557546	-2.15539	0.478776	-3.64935	0.137255	-0.680003	0.806336	-2.24175	0.43833	-5.29986	0.00248362	-3.96479	0.146232	-1.62777	0.256272
XLOC_038434	6	23367861	23368885	5.24634	0.380546	-2.19525	0.818699	-2.76069	0.633582	2.97891	0.695624	4.49051	0.0528697	-0.559183	0.993991	-0.56002	0.81723	-1.83134	0.0135118	-0.0432839	1	0	1	-3.64919	0.137255	2.0043	0.0394932	-1.0341	0.585649	-0.366654	1	-3.65781	0.189039	0.574175	0.883277
XLOC_038435	6	23370487	23371717	-2.2008	0.838954	6.19981	0.174707	-2.70528	0.635322	-7.33234	0.200771	0	1	2.08197	0.54611	-4.38576	0.0572362	-4.35155	9.78e-06	-2.35447	0.410869	-0.501579	0.923731	-1.66731	0.46774	5.30559	0.00271977	-3.08198	0.239661	-4.51939	0.0256981	-3.27558	0.264027	0.534556	0.834727
XLOC_038445	6	24076982	24077740	0	1	-1.96875	0.82914	5.15452	0.162534	0	1	0	1	0	1	-2.9346	0.315842	1.62267	0.253572	0	1	0	1	3.75356	0.11152	0	1	0	1	-0.646423	0.966632	3.02078	0.00314452	1.08431	0.592351
XLOC_038446	6	24173942	24176335	6.79575	0.260709	1.52628	0.795257	-1.88332	0.77287	0	1	0	1	2.08291	0.54611	-0.25087	0.888496	0.424341	0.672831	3.14186	0.22116	4.62597	0.0178153	1.18325	0.20718	2.53778	0.355292	-1.72302	0.011863	-0.8634	0.0835026	0.940538	0.17956	-0.864296	0.0617772
XLOC_038447	6	24178691	24181172	-2.2008	0.838954	-2.3667	0.596349	-2.45359	0.57909	0.40337	1	0.11138	1	4.10118	0.105223	-0.848951	0.156909	-0.157296	0.987587	1.3232	0.555876	-2.15654	0.478776	-0.683365	0.470884	-0.427181	1	-2.18523	0.000957797	-1.01037	0.0634959	0.381221	0.580483	-0.185137	0.880337
XLOC_038448	6	24181246	24182955	0	1	-4.01396	0.464466	1.17771	0.996397	-6.93062	0.22416	2.02881	0.559321	2.9012	0.337831	-0.324367	0.797269	-0.97255	0.347881	0	1	0	1	0.296327	1	3.40153	0.16188	-1.09356	0.220162	-3.05599	1.68e-05	0.267775	0.900167	-1.60135	0.0012991
XLOC_038450	6	24195169	24199325	-2.24601	0.841286	-2.8315	0.527509	1.3792	0.624647	4.08795	0.37843	0.630141	0.097151	-1.88147	1.12e-09	0.261524	0.552202	0.0304202	1	-0.538142	0.011807	0.0192426	1	0.34116	0.308288	-0.968235	1.27e-06	-0.114232	0.803814	-1.93172	1.1e-32	-0.185012	0.423168	-2.46974	5.39e-29
XLOC_038451	6	24203219	24204480	4.68996	0.317687	-3.4905	0.479046	4.34412	0.156378	6.46086	0.06378	0.0654861	1	-2.24396	7.51e-07	-0.0333779	1	-1.22161	0.00327723	-0.933316	4.61e-05	-0.0892459	1	-0.015887	1	-0.981176	4.7e-06	-0.941464	0.00859158	-2.90986	3.25e-30	-0.124961	0.700534	-2.79023	2.41e-27
XLOC_038454	6	24420342	24421574	8.72285	0.144597	3.53369	0.575858	2.04801	0.77287	-0.0959573	1	-1.59711	0.483156	1.31967	0.0171708	-3.45337	0.200062	1.67728	1.58e-05	2.38673	0.0459279	-0.0744705	1	-3.12086	0.244513	0.246489	0.923316	0.635317	0.42901	3.38318	0.239394	2.44183	0.0272381	-1.43388	0.361792
XLOC_038455	6	24428908	24429808	0.274241	1	0	1	-10.1518	0.0195726	-6.88788	0.22691	-0.712302	0.915847	-1.47895	0.0570732	0	1	0.528575	0.81579	4.81917	0.0155605	-3.40999	0.000542097	-1.23674	0.37089	0.52172	0.647163	1.66413	0.26629	-0.755087	0.732964	0	1	0.178308	1
XLOC_038474	6	27590073	27590431	0	1	-3.62547	0.575858	0	1	0	1	2.02881	0.559321	0	1	0	1	0	1	0	1	0	1	0	1	0	1	8.04373	8.71e-16	0	1	0	1	0	1
XLOC_038478	6	28128595	28130344	-3.88504	0.592654	0	1	-2.09628	0.77287	0	1	2.03199	0.559321	-0.559159	0.993991	0.789014	0.274404	1.92455	0.30601	0	1	-0.844272	0.478776	0.416895	0.588903	0	1	0	1	-0.78638	0.461181	2.56009	0.000460587	0.0278173	1
XLOC_038488	6	32743174	32743452	0	1	0	1	-2.09628	0.77287	0	1	0	1	0	1	-2.11015	0.512303	-2.51828	0.357039	0	1	0	1	0	1	-2.96496	0.307226	3.23124	3.08e-18	0	1	0	1	-2.38524	0.417853
XLOC_038492	6	32823941	32824339	0	1	0	1	7.36156	0.0710892	0	1	0	1	2.67276	0.0911938	-3.45221	0.200062	-0.993688	0.000223243	-1.40129	0.30894	-5.00699	0.0131854	1.32617	0.479595	-0.888594	0.287851	-5.25926	0.00376797	-5.65442	0.000706938	-0.374305	1	-4.16466	0.0671621
XLOC_038496	6	34059072	34059300	0	1	-3.09973	0.652205	0	1	0	1	2.03199	0.559321	0.501335	0.889116	-0.828738	0.708954	-1.11879	7.95e-05	0.611756	0.74102	0.0917653	1	0	1	3.40153	0.16188	-1.31107	0.34465	-1.52674	0.539802	-0.154401	1	5.14372	0.00804925
XLOC_038497	6	34059715	34060056	0	1	0	1	0	1	0	1	-2.74135	0.29436	5.31463	0.00810205	0	1	0.182776	0.629042	0	1	0	1	0	1	0	1	0	1	0	1	0	1	0	1
XLOC_038501	6	34666869	34667491	0.0207597	1	0	1	-0.65199	1	0	1	0	1	0	1	0.164909	1	-3.15799	6.59e-09	0.190786	0.902608	-1.1118	0.107294	-0.856961	0.661295	0	1	1.02561	0.721811	-2.29327	0.00168928	0.458168	0.414246	-2.56058	0.000548647
XLOC_038504	6	34671373	34673161	6.05614	0.34751	3.52262	0.573505	-4.87248	0.266879	-2.17559	0.80551	2.02881	0.559321	0	1	-0.629903	0.28968	-1.488	0.000382936	0.729981	0.0562466	-1.72902	0.000519028	-1.84596	0.0416445	3.16128	0.0701551	0	1	-3.68038	1.36e-07	0.51021	0.102579	-2.38958	1.79e-06
XLOC_038505	6	34673270	34674836	3.60301	0.70521	0	1	-2.69951	0.650916	0	1	2.83903	0.35457	1.2284	0.463707	0.286458	0.711194	-1.34241	0.0210611	1.43806	0.00025381	-3.23498	4.14e-10	-0.759664	0.476984	2.34449	0.0196923	0.574529	0.860717	-3.53795	2.73e-07	1.0892	0.000151349	-2.36489	3.58e-06
XLOC_038506	6	34675090	34675759	2.52866	0.827539	0	1	-4.93561	0.328145	-1.30529	0.940289	2.02881	0.559321	2.08197	0.54611	-0.342146	0.813243	-1.31469	0.0734686	0.34246	0.709665	-1.98758	0.00271767	-0.281401	1	-3.87321	0.12469	-2.2427	0.43833	-2.31777	0.022762	1.06018	0.0185046	-4.11691	2.69e-06
XLOC_038508	6	34680829	34682601	5.84756	0.298941	0	1	-1.29882	0.908915	0	1	0	1	2.08291	0.54611	0.204128	0.902641	-3.26127	1.79e-08	-0.270337	0.722049	-2.34535	4.07e-05	-1.35436	0.151503	-0.685051	0.762348	0.454186	0.871274	-2.79589	0.000207758	0.605388	0.197299	-2.42556	1.08e-06
XLOC_038533	6	37543735	37544910	0	1	1.89402	0.918587	0	1	-6.7515	0.236152	1.17273	0.279631	-0.676626	0.590609	0	1	0.50546	0.946839	0	1	-2.63067	9.01e-05	-3.12051	0.244513	-0.253348	0.955996	-0.399223	0.701087	0	1	-3.661	0.189004	3.11049	0.252684
XLOC_038534	6	37544961	37546348	0	1	-1.87909	0.764007	2.75669	0.612396	-0.826016	1	-0.497923	0.522124	-0.363381	0.890623	3.44762	0.146407	-0.219936	1	0	1	-3.01599	4.85e-11	0	1	-0.970303	0.188645	-0.657304	0.388011	0	1	-3.27893	0.264027	3.63971	0.150233
XLOC_038540	6	38783724	38784268	2.0991	0.908777	0	1	3.60625	0.286668	0	1	0	1	0	1	-1.37705	0.0484166	-0.980513	0.620618	0.365237	0.840686	0	1	0.628983	0.615702	0	1	-3.0802	0.239661	0.193402	1	-1.0271	0.299213	0.245965	0.988319
XLOC_038544	6	41144795	41145212	-5.73981	0.326714	-6.32998	0.232038	-5.92083	0.151557	4.8907	0.341654	-0.645983	0.261007	-1.71106	0.000502175	-1.98052	3.12e-05	-0.51109	0.569992	-2.49504	0.0353115	-1.71975	0.000190496	-4.99068	0.00804616	-1.26627	0.0160021	-2.65488	9.04e-25	-3.45263	4.69e-25	-3.02801	2.75e-05	-2.79153	1.95e-17
XLOC_038548	6	42117726	42118104	-3.54602	0.646326	3.22047	0.632946	4.24029	0.364772	0.354549	1	3.48777	0.00144597	3.42072	0.224293	4.00109	0.0686542	0	1	2.29442	0.418746	-0.986003	0.718527	2.3684	0.42522	3.93472	0.0792733	-3.99403	0.079601	0.690727	0.241374	1.53492	0.000688387	0.259895	0.859724
XLOC_038549	6	42667638	42667990	2.4018	0.775428	-2.29608	0.764007	4.88447	0.272118	-5.05389	0.374966	0.671085	0.71979	2.9012	0.337831	2.58156	0.330944	-0.35818	1	0.961555	0.0189124	1.23639	0.623023	3.22136	0.212725	4.35019	0.0392825	-0.0545192	1	0.894002	0.420791	2.64103	0.00440742	-0.142513	1
XLOC_038554	6	45979716	45980174	2.4018	0.775428	0	1	3.35696	0.495433	0	1	-1.82727	0.0390644	-3.93381	0.00121013	-2.25226	0.000261982	-1.76674	0.390216	-0.047777	1	-7.00595	6.67e-06	3.22118	0.212725	-7.00691	2.65e-31	-4.92442	1.33e-13	2.05418	0.555324	-2.771	1.05e-19	-1.49353	0.512646
XLOC_038556	6	45998451	45998698	0	1	-2.26231	0.764007	-2.91693	0.633582	1.22541	1	-1.4924	0.10752	-4.08379	1.43e-05	-1.88928	0.00261248	-1.25142	0.148387	-3.71525	0.109594	-6.60871	2.75e-05	1.8638	0.414518	-3.39225	2.25e-20	-5.81716	3.73e-15	-4.82857	0.0128847	-2.91946	3.36e-22	-1.05294	0.622715
XLOC_038561	6	49118733	49119413	0	1	0	1	8.52096	0.0818244	3.401	0.564683	0	1	2.08291	0.54611	0	1	-0.933716	0.287205	2.29442	0.418746	-4.65976	0.0410668	0	1	0	1	-2.46118	3.96e-18	0	1	-1.69822	0.325837	4.02062	0.0921345
XLOC_038562	6	49121365	49122714	0	1	0	1	4.55543	0.322037	0	1	2.84208	0.35457	3.80049	0.149193	1.87062	0.351275	6.39725	4.3e-05	-0.0613012	1	0	1	5.10032	0.00473607	1.02239	0.692721	0.165979	1	0.170028	1	-0.424073	0.930809	0	1
XLOC_038581	6	55167004	55170446	-0.0064554	1	3.18056	0.525648	5.09263	0.221736	-3.7548	0.56034	-1.3889	0.000514256	-1.94906	6.35e-08	-1.13154	5.07e-05	-1.1668	0.0331009	-1.43553	0.000190496	-0.40287	0.0855458	-1.19748	0.0631096	-2.03252	1.22e-10	-2.71138	3.1e-54	-1.74021	0.00034491	-0.712737	0.245504	0.155453	0.812331
XLOC_038583	6	56105189	56106663	0	1	0	1	0	1	0	1	3.36121	0.00358079	-2.05815	0.0161013	-6.27239	0.000153734	-1.1238	0.173207	0.446663	0.696652	-0.83953	0.508669	1.7333	0.0433227	-1.972	0.052526	-0.0698934	1	-0.684732	0.559727	-1.38926	0.18282	-1.07134	0.220447
XLOC_038599	6	62483362	62484354	-2.15896	0.838954	1.41169	1	-3.81816	0.498126	-3.01155	0.695624	-2.47605	0.000203248	0.226927	0.985232	-3.00554	0.000454832	2.15999	0.491072	-2.76981	0.00167303	-2.345	9.81e-06	-4.54289	5.27e-05	-1.66336	0.00628289	-2.89838	0.00824161	-2.40573	0.00853885	-0.931156	0.537663	1.2561	0.260747
XLOC_038602	6	62516058	62518595	-3.81972	0.669271	1.48981	0.943837	-1.93284	0.73253	-9.07465	0.0692855	0.946836	0.535879	2.419	0.120274	-0.395368	0.549487	-3.38647	0.161071	2.04389	7.04e-05	-2.23993	0.00820039	-0.818464	0.408336	-1.50585	0.227611	-0.575964	0.787968	-2.15246	2.23e-07	-0.40815	0.91514	-1.53662	0.0305843
XLOC_038605	6	63612560	63617679	0.197649	1	2.60777	0.732041	0	1	5.97899	0.254804	-2.53742	0.119705	0	1	0.254489	0.992138	-0.427288	0.99719	-4.71255	0.0222205	0.44497	0.784865	-4.33974	0.0492387	0.433898	1	0.48515	0.00753372	-0.759516	0.710318	3.79771	0.0788351	-2.20751	0.238551
XLOC_038606	6	64038028	64039463	0	1	6.00902	0.286301	0	1	-2.12676	0.80551	3.35988	0.237995	-4.06308	0.0645454	1.3361	0.594037	0.993411	0.73611	1.62015	0.288093	-4.44308	0.0408462	3.22136	0.212725	0.505727	0.823311	-0.106464	1	-1.52674	0.539802	-0.765366	0.825902	0.583041	0.871007
XLOC_038626	6	70800714	70801024	10.0102	0.0528936	8.64687	0.101665	0	1	10.5162	0.00883277	-6.22698	1.02e-05	-0.937199	0.604142	0	1	0	1	0	1	2.30079	0.0690441	0	1	-4.98533	0.0148638	-5.11219	0.00597356	0	1	-3.28229	0.264027	0	1
XLOC_038630	6	72383621	72389160	0.613101	1	-4.4651	0.234995	-0.261744	1	3.05647	0.561602	-0.372037	0.658986	-2.80144	1.56e-06	-2.57532	1.06e-14	-2.35369	3.72e-10	-0.353163	0.641959	-0.891718	0.121374	2.14501	0.0803559	-1.99092	4.79e-11	-0.539844	0.453318	-3.86291	4.4e-15	0.216341	0.428289	-2.26294	0.000133676
XLOC_038631	6	72390700	72391597	2.95282	0.777186	0.0805081	1	3.35696	0.495433	0	1	-0.730709	0.539643	-1.43271	0.0845606	-1.32736	0.00962958	0	1	0	1	-0.127184	1	-3.12086	0.244513	-0.895348	0.0197379	-4.8589	1.34e-07	3.38614	0.239394	-0.870541	0.119325	-2.68011	0.12411
XLOC_038633	6	72401894	72404307	-0.203309	1	1.65311	0.577922	4.72051	0.333494	0.216433	1	-1.0034	0.116677	-2.71838	1.31e-05	-2.04415	3.36e-17	-0.97024	0.000875907	0.0958399	0.995155	-0.870809	0.00114358	-0.460041	0.782076	-2.06591	5.52e-16	-1.35606	1.06e-06	-2.3102	2.4e-20	-1.4812	1.82e-12	-1.82555	1.68e-05
XLOC_038640	6	76294879	76296675	0	1	0	1	0	1	0	1	-1.2179	0.0201144	-4.49842	2.05e-11	-3.42765	4.43e-07	0	1	0	1	-7.84265	2.14e-10	0	1	-3.74215	1.17e-21	-2.2758	2.46e-05	0	1	-2.37276	1.54e-16	0	1
XLOC_038641	6	76343199	76345598	3.23694	0.646326	0	1	-2.06667	0.804437	7.65506	0.139042	-0.712302	0.915847	-0.619435	0.910681	1.3582	0.587108	-1.31813	0.0297228	-0.17677	0.863828	-4.19102	0.0674336	0.112182	1	-0.948747	0.7669	-0.783551	0.34317	-3.06351	2.09e-07	-1.9647	0.580483	-1.29248	0.00123129
XLOC_038649	6	81596380	81597343	-5.05603	0.394586	0	1	0	1	3.39938	0.564683	0	1	0	1	1.35957	0.587108	0	1	3.83674	2.37e-05	4.32081	0.0344294	4.14203	0.0603099	2.55634	0.355292	0	1	0	1	5.05599	0.00420866	4.02254	0.0920858
XLOC_038654	6	82296152	82296424	-2.15896	0.838954	3.53369	0.575858	-2.53229	0.319823	0.40337	1	-0.114791	1	0	1	3.46971	0.145097	-2.21376	2.51e-08	1.22548	0.00403093	-3.3616	5.18e-06	0.479022	0.574972	-1.58367	0.00441164	-0.359444	0.623055	2.86394	0.351527	-4.4274	0.0872892	-4.44589	0.000120535
XLOC_038656	6	82701696	82703162	0	1	-3.14505	0.650146	-3.8174	0.498126	0	1	-2.49715	0.0150261	-1.23799	0.272889	-1.30183	0.362686	-0.600752	0.520994	-2.21245	0.00177934	-4.23401	1.75e-05	-0.104664	1	-3.06473	0.0287075	-2.03309	0.0556991	-6.85989	4.97e-07	-1.02088	0.219107	-4.00376	3.6e-05
XLOC_038672	6	85770504	85770851	0	1	0	1	-7.18153	0.1587	-3.92359	0.546982	-0.787018	0.804265	0.0407558	1	2.58156	0.330944	2.98958	0.289966	1.22827	0.344463	-4.65065	0.0411779	-0.599838	0.42522	1.40046	0.466613	-2.12632	0.0943915	0	1	2.89801	0.243603	-6.54037	1.15e-05
XLOC_038679	6	87931187	87933273	0	1	-2.77438	0.635113	0	1	0.74542	1	0.104027	1	-2.42837	1.13e-06	1.00161	0.645542	0	1	2.29891	0.418746	-0.751456	0.0246124	0.573155	0.415547	-4.14481	2.1e-12	0.958719	0.0807278	-1.19845	0.000888239	0.146267	1	-2.28231	2.94e-10
XLOC_038692	6	93303764	93304027	2.4018	0.775428	0	1	0	1	0	1	0	1	-0.919346	0.632025	-4.38449	0.0664492	-0.560182	0.302778	-0.0555582	1	-3.50666	0.166449	0.0906194	1	-2.13927	0.505539	-3.10891	0.0176183	-5.2995	0.00292088	-0.748411	0.83312	-1.6949	0.269093
XLOC_038704	6	95562726	95566803	6.21983	0.297018	-1.77952	0.913602	-5.06195	0.29776	0	1	1.28868	0.145073	-1.9355	0.118595	-2.02012	2.57e-05	-1.63718	0.312233	1.07261	0.0333246	-0.534608	0.567343	-3.12068	0.244513	-0.496055	0.340746	-1.20523	0.176708	-3.54162	4.45e-07	2.20338	6.33e-09	-2.34877	0.00868902
XLOC_038705	6	95712849	95714249	3.27919	0.721487	2.25585	0.776159	0	1	-0.736075	1	4.0425	0.10699	-6.4062	3.95e-06	-0.841208	0.390051	0	1	-0.915216	0.420287	0	1	-2.25035	0.000506529	-1.57812	0.000340448	-2.56684	0.0229164	-3.58148	0.127354	-0.0566939	1	-4.30465	9.81e-06
XLOC_038706	6	95714303	95717021	-3.50363	0.647647	0.82274	1	0	1	2.45665	0.772227	3.36282	0.237995	-2.77361	6.52e-08	-3.44738	3.25e-10	0	1	-2.46097	1.51e-07	0	1	-2.35376	1.48e-08	-2.0367	1.01e-07	-1.90226	0.0117207	0	1	-0.146067	0.849419	-5.58947	1.92e-17
XLOC_038707	6	95717459	95717946	-5.79404	0.376906	5.00419	0.327549	0	1	-2.79392	0.732043	0	1	-1.66961	0.0252537	-0.824097	0.330944	0	1	-3.18521	1.1e-06	0	1	-1.29849	0.168971	-2.19587	9.14e-06	-2.2237	0.0271468	0	1	-1.09968	0.01083	-6.33598	3.89e-05
XLOC_038711	6	96678859	96679396	0.214452	1	-2.26231	0.764007	-4.12147	0.45022	3.93796	0.483641	-0.283257	1	-1.62188	0.208625	-0.898183	0.124775	-2.15548	0.274785	0.42185	0.707366	-2.84691	2.47e-06	-1.1181	0.59408	-1.96154	3.67e-05	-1.44374	0.208776	-4.20178	1.53e-12	-0.0969398	1	-1.54037	0.00646127
XLOC_038712	6	96988236	96991315	2.34672	0.771329	-4.14117	0.443808	0.407451	1	1.61252	0.889072	0.541362	0.420277	-1.03257	0.00118673	-0.959678	0.0311354	0.906767	1.59e-06	-0.643555	0.0621327	-0.934375	0.0645996	-1.14416	0.0998608	-1.00108	0.00389095	-2.09182	1.47e-20	-2.47857	5.39e-10	0.227178	0.698003	-2.36837	6.8e-11
XLOC_038721	6	99279219	99279813	0	1	-2.29608	0.764007	1.90932	0.826774	-2.97913	0.695624	-2.74112	0.29436	0	1	0	1	-3.38657	0.161071	0	1	-2.15539	0.478776	0	1	0	1	-4.04656	9.13e-44	-3.58148	0.127354	-3.65463	0.189039	0	1
XLOC_038732	6	106598095	106600282	6.15633	0.234994	-2.11897	0.835183	0	1	-1.91748	0.905382	1.75792	0.315795	0.286836	1	4.4044	0.0338645	1.82251	5.11e-11	-1.53954	0.330147	3.38955	0.151689	0.633049	0.896172	-0.471306	0.872221	2.75291	0.0133945	0	1	-1.6704	0.217593	-2.3723	0.417853
XLOC_038735	6	107043675	107045232	0	1	3.02004	0.650146	3.35696	0.495433	-2.25954	0.823792	-3.6291	0.10752	3.42154	0.224293	1.07401	0.458523	2.37662	1.02e-05	0	1	0	1	1.76467	0.127506	4.14543	0.000504223	1.94657	0.281426	-2.69712	0.316047	-1.35674	0.364134	-3.75005	0.11967
XLOC_038737	6	108064777	108065934	8.58267	0.151039	2.85558	0.732041	8.07886	0.101099	0	1	0.508068	0.849135	3.42072	0.224293	2.67391	0.000515025	-0.35818	1	1.3232	0.555876	0	1	-2.27759	0.45134	2.72183	0.136176	-1.14763	0.414914	0.173235	1	3.34708	0.0190847	1.26533	0.617485
XLOC_038747	6	112662638	112663041	6.23659	0.229205	5.82155	0.310754	0	1	8.45005	0.0822729	-2.53755	0.128946	0	1	5.17657	0.00368072	-0.35818	1	3.12474	0.0228127	0	1	0	1	0	1	0	1	0	1	2.38316	0.178607	0	1
XLOC_038755	6	115945946	115947326	0	1	0	1	0	1	-3.46483	0.611471	0	1	0	1	0	1	-4.51749	2.19e-12	-2.34219	0.410869	0	1	0	1	0	1	-4.7593	0.0198525	0	1	0	1	0	1
XLOC_038756	6	116829912	116831339	-1.30549	1	0	1	-6.97126	0.154785	0	1	0	1	-2.11726	0.151495	0.58496	0.726972	0	1	1.11625	0.461634	-5.40873	0.00272546	1.06028	0.00123165	0.436577	1	-1.88938	0.28722	0.765904	0.589701	-0.688928	0.676428	-3.70521	8.13e-07
XLOC_038776	6	121650683	121651376	0	1	0	1	0	1	0	1	0	1	0	1	0	1	0	1	2.29442	0.418746	-3.50768	0.166449	-2.27778	0.45134	-2.9663	0.307226	3.21038	1.14e-11	2.0507	0.555324	-3.65781	0.189039	-3.2214	0.216449
XLOC_038784	6	125087811	125091102	4.96703	0.476667	-3.14505	0.650146	-4.76613	0.377322	2.53013	0.695624	-0.709122	0.915847	7.09706	1.06e-07	0.543662	0.889446	1.48332	2.73e-24	1.64329	0.272463	1.23639	0.623023	-0.752285	0.896172	-0.427181	1	-2.85011	0.0387065	3.77029	0.161923	1.58646	0.366285	-0.10974	1
XLOC_038785	6	125105101	125106817	0	1	3.53369	0.575858	0	1	0.354549	1	0	1	4.74907	0.0306153	1.3361	0.594037	2.19939	4.68e-15	3.14186	0.22116	0	1	0	1	0	1	0	1	2.05418	0.555324	0	1	-0.954104	0.780779
XLOC_038788	6	125941822	125942326	0	1	-4.77604	0.428217	0	1	0	1	0.322411	0.98995	-1.03653	0.621846	-0.00573166	1	0	1	0	1	-0.986003	0.718527	-1.66621	0.46774	-0.695229	0.598683	0	1	-2.67399	0.016456	1.40148	0.289763	-2.55794	0.0520717
XLOC_038791	6	128892542	128894075	6.93273	0.245947	3.92315	0.514552	0	1	0	1	-2.74112	0.29436	2.10791	0.216854	1.49911	0.330944	0.502258	0.968233	4.2417	1.1e-07	-1.04967	0.549063	3.12598	0.00139171	2.89725	0.0187041	0.502745	0.864838	-0.764436	0.692372	3.14356	0.000178807	0.735919	0.882258
XLOC_038793	6	129002207	129003438	2.60271	0.758589	4.08	0.428217	-2.91662	0.633582	7.41461	0.0152592	2.84208	0.35457	-2.29717	0.0139813	-3.83676	0.132813	0	1	-0.111306	1	-2.15654	0.478776	1.15873	0.15656	-2.96496	0.307226	-1.88141	0.0291243	0	1	1.98496	0.220287	-1.78661	0.136441
XLOC_038795	6	129007620	129008717	0	1	3.89502	0.181954	-5.33242	0.313612	8.24136	0.0229348	3.73504	0.156638	-6.31424	1.24e-05	-0.328775	1	0	1	1.44107	0.0201736	0	1	-0.171974	1	-0.42986	1	-1.594	0.181767	-2.69712	0.316047	0.933224	0.805486	-5.43324	0.00280738
XLOC_038797	6	129017691	129020401	-2.2008	0.838954	1.58617	0.793623	0	1	5.32007	0.0267972	0	1	-1.8954	0.0817444	4.44254	0.0321772	0	1	1.5408	0.00878021	0	1	-0.759363	0.573664	0	1	-3.42214	0.010482	0	1	0	1	-5.12918	0.00945853
XLOC_038801	6	131037418	131037641	3.373	0.632836	2.8913	0.647525	0.642531	1	0	1	-2.65121	0.000623914	-2.85427	0.000102403	-1.69287	0.000294919	-1.68271	0.0370264	2.29442	0.418746	0.127359	1	-2.21167	0.0123068	-0.320849	0.656355	-3.99164	0.0796144	-3.02932	1.22e-11	0.151629	1	-2.17151	0.00019778
XLOC_038819	6	135268642	135271609	4.45691	0.460341	7.41769	0.135236	0	1	0	1	1.28755	0.559321	0.972561	0.523942	0.949101	0.611717	1.28277	0.000546248	5.88946	0.000512013	-3.50768	0.166449	6.46661	4.88e-06	1.15209	0.505539	5.82519	2.43e-14	3.37068	4.92e-06	6.03429	3.56e-05	3.04301	0.0335328
XLOC_038829	6	138782487	138782752	0	1	0	1	0	1	0	1	0	1	0	1	0	1	-3.92465	0.0764474	0	1	0	1	0.112957	0.880582	0	1	-3.6085	0.136248	0	1	2.89801	0.243603	-8.2783	2.17e-15
XLOC_038840	6	143099000	143099413	0	1	7.98836	0.106875	0	1	2.53013	0.695624	2.83903	0.35457	4.75106	0.0472566	0	1	-0.838914	0.117828	-3.19952	0.206478	5.09876	0.00448934	0	1	0	1	0	1	2.05418	0.555324	0	1	0	1
XLOC_038841	6	143099664	143102592	2.87656	0.749691	4.55467	0.38746	-4.11918	0.445566	8.11867	0.113271	0	1	-1.03454	0.611195	0	1	-1.58175	9.24e-05	5.00805	0.00873997	-0.496201	0.92616	3.75373	0.11152	-3.86977	0.12469	1.16331	0.391334	1.82257	0.351527	2.89801	0.243603	1.99997	0.132778
XLOC_038842	6	143197829	143201015	10.9677	0.000867509	4.89865	0.144358	5.36344	0.185144	-2.17559	0.80551	5.27406	3.01e-31	0.368868	0.846266	3.84804	9.2e-11	0	1	3.82768	1.2e-21	1.48999	0.0488374	6.2916	1.56e-22	4.61772	9.71e-15	4.8411	1.2e-11	6.0654	5.61e-31	5.00523	5.4e-41	1.9267	0.218141
XLOC_038844	6	143726504	143727543	0	1	-0.423833	1	8.31679	0.0903853	4.32923	0.426423	-2.42585	4.73e-05	-1.24738	0.00135855	6.56267	4.8e-05	2.00546	1.08e-05	-3.79823	3.55e-05	1.10942	0.00105748	3.22118	0.212725	-0.265976	0.438185	-3.99323	0.079601	-0.165097	0.951086	-2.0151	3.11e-07	-0.627076	0.0564408
XLOC_038847	6	144909841	144910380	-2.15896	0.838954	3.288	0.614411	-2.09628	0.77287	-2.17559	0.80551	0	1	0	1	0	1	-2.51817	0.357039	2.29891	0.418746	0	1	0	1	0	1	2.283	7.54e-05	0	1	0	1	-2.3723	0.417853
XLOC_038851	6	145840367	145841151	0	1	0	1	0	1	0	1	0	1	2.90033	0.337831	0	1	-1.18669	0.00155789	0	1	0	1	0	1	0	1	0	1	0	1	0	1	0	1
XLOC_038856	6	148565242	148565444	0	1	0	1	0	1	0	1	-0.827715	0.664639	-4.765	0.0256984	0	1	-3.52613	3.91e-07	-3.73685	0.107905	0	1	-1.36928	0.42522	0	1	-3.32519	0.00790989	0	1	0	1	-4.14469	0.0685119
XLOC_038857	6	149395543	149396045	0	1	-4.79518	0.454732	9.60212	0.0418833	9.80473	0.0194078	-1.70369	0.0672928	3.41909	0.224293	3.35118	0.0830189	0	1	-0.990035	0.200299	1.23585	0.623023	-5.87613	0.000134394	3.41849	0.160814	-0.862441	0.387901	-5.93908	0.000457536	2.3867	0.178133	-4.74921	0.0376891
XLOC_038859	6	149421172	149421424	-2.27411	0.552183	-0.46094	1	1.12439	0.692451	3.93796	0.483641	1.39323	4.23e-12	0	1	5.91221	0.000361083	-2.51817	0.357039	-2.34219	0.410869	0.00808775	1	0	1	0.932895	6.27e-05	1.23391	2.32e-06	0.166648	0.749108	-2.76481	0.383059	0.607488	0.155608
XLOC_038862	6	150247088	150249960	0	1	4.90141	0.422212	10.9435	0.00296123	2.53013	0.695624	-2.74135	0.29436	6.87581	1.05e-06	0	1	1.2355	8.61e-14	4.36399	0.0391783	3.39293	0.151689	0.95915	9.07e-05	0	1	1.42663	1.39e-10	0	1	0	1	-3.22971	1.96e-05
XLOC_038864	6	150845848	150847218	-3.88504	0.592654	-7.44425	0.202198	-3.4368	0.561548	-2.94632	0.695624	0	1	1.92628	0.392779	0	1	-0.56996	0.0218843	5.01989	0.00867638	1.1226	0.478776	-0.752652	0.896172	-3.87321	0.12469	4.49444	0.024612	-3.58092	0.127354	-3.9548	0.131654	0.74045	0.882023
XLOC_038866	6	150854279	150854845	-5.97204	0.362026	-8.69696	0.108155	-4.36864	0.426961	0	1	2.02881	0.559321	-5.35922	1.1e-09	-4.43036	9.9e-06	-1.78134	3.28e-05	2.29442	0.418746	0	1	-1.96013	0.025669	-0.907707	0.163056	1.11092	0.557332	-1.69495	0.000695238	3.34548	0.0289012	-2.37961	4.92e-05
XLOC_038867	6	151080808	151081776	-0.291397	1	-1.58075	0.960442	4.51982	0.374574	0	1	-1.20811	0.241586	-0.958562	0.220424	4.62691	1.2e-05	0	1	0.442134	0.789907	-0.683902	0.662999	0.832125	0.392478	1.44245	0.0170321	-0.880118	0.43833	-1.50277	0.0782803	-0.0145639	1	-2.10247	0.00381421
XLOC_038876	6	153420979	153423528	-1.69624	0.933696	-1.06013	0.761148	-0.572529	1	-2.78089	0.698912	-0.236582	0.559321	-0.870139	0.000594752	-0.915971	0.00791921	-0.214267	0.927462	0.0701108	0.962595	-0.52716	0.0522237	0.798178	0.693731	-1.06092	0.000671063	-0.569325	0.568791	-1.30516	0.204925	-0.572453	0.533882	-0.836853	0.401178
XLOC_038889	6	157553149	157554156	4.13938	0.503733	6.13608	0.203774	7.22218	0.0463953	6.59243	0.211468	3.74355	0.156445	2.90207	0.337831	2.90329	0.0156477	4.44937	0.0503536	7.06799	4.76e-08	0.366282	1	6.87734	3.8e-08	4.16433	0.000474498	3.79335	1.87e-05	2.32292	0.147225	2.38309	0.178607	-2.20494	0.239321
XLOC_038895	6	158598447	158598853	-3.93597	0.587267	-2.45989	0.575858	-2.37206	0.669106	-4.84601	0.400956	-0.428153	0.728267	-1.15761	0.265797	-2.08911	0.000356412	-0.14755	1	-0.957647	0.118656	-0.474027	0.655578	1.26503	0.0590624	-1.42163	0.00167242	-3.19009	2.03e-11	-4.98784	7.77e-11	-0.550436	0.247419	-3.82886	1.32e-11
XLOC_038907	6	161375705	161377652	1.19319	1	-5.43533	0.288806	-3.67395	0.480606	3.55253	0.440531	-0.599005	0.551773	0.736779	0.624523	1.33214	0.453578	-0.688344	0.472499	1.03026	0.414862	-2.0946	0.00108972	-0.551576	0.379792	-0.0347036	1	0.497657	0.542372	-2.03297	0.0161861	-2.57475	0.0608425	-1.18221	0.312852
XLOC_038908	6	161378875	161380800	0.443752	1	3.53369	0.575858	4.7152	0.307724	-3.5173	0.564683	-1.21243	0.476429	-2.64116	0.337831	-2.93335	0.315842	-0.249479	1	2.39847	0.000115381	0.438539	0.950877	0.0167875	1	2.53778	0.355292	1.98742	0.0785141	-0.717255	0.869763	-2.08887	0.0752828	0.48272	0.893591
XLOC_038909	6	161953863	161956425	5.86493	0.325331	3.80312	0.27854	-3.6181	0.492968	0	1	-0.26945	1	0.993725	0.612955	0.0174061	1	-0.425778	0.967546	-1.26433	0.460974	-2.15654	0.478776	3.22118	0.212725	1.18176	0.454691	1.11467	3.48e-10	-0.588611	0.769211	-0.160657	1	3.18224	0.00274499
XLOC_038911	6	162527490	162528027	0	1	0	1	0	1	0	1	-2.74112	0.29436	5.31811	0.0156723	0	1	2.15791	0.491072	2.29891	0.418746	0	1	0	1	-2.13927	0.505539	-2.2427	0.43833	2.0507	0.555324	-1.9647	0.580483	-2.3723	0.417853
XLOC_038921	6	167310416	167311021	0.401905	1	0	1	0	1	2.53137	0.695624	0	1	2.08197	0.54611	5.04828	0.0219722	-1.76693	0.390216	0	1	0	1	0.901458	0.000148113	-2.14073	0.505539	0.167272	1	-2.69712	0.316047	0	1	-6.72216	2.94e-06
XLOC_039058	7	7015119	7015596	0	1	0	1	5.51287	0.231752	0	1	-4.17435	0.0411676	4.10205	0.0978313	0.522102	0.873208	0	1	-2.34219	0.410869	0	1	-2.27759	0.45134	0	1	0	1	0	1	0	1	0	1
XLOC_039145	7	12742824	12745180	-6.46296	0.321441	3.52262	0.573505	0	1	0	1	0	1	0	1	0	1	0	1	1.33546	0.0255586	0	1	1.17409	0.000511212	-2.07889	0.242987	0	1	0	1	0	1	-7.16515	3.71e-08
XLOC_039146	7	12808913	12811546	0	1	1.26032	1	3.52147	0.470843	0	1	4.03679	0.104984	4.35191	0.0672844	0	1	4.65472	0.0366889	-2.35447	0.410869	-2.15539	0.478776	1.32689	0.45134	0	1	0	1	0.0707416	1	0.136736	1	0.630777	0.771152
XLOC_039423	7	42096492	42100485	-0.533869	1	0.0583968	1	-2.18488	0.744251	-1.35033	0.695624	4.31244	1.26e-05	-1.7423	0.086524	-0.908523	1.61e-09	-0.844248	0.469319	-0.377959	0.00251858	-3.01558	1.47e-128	0.628458	0.452051	-1.00018	8.57e-12	-2.33331	3.23e-50	-2.38114	3.77e-122	-0.217378	0.0387627	-2.65286	2.02e-40
XLOC_039430	7	43874371	43874604	-8.06991	0.141348	6.78155	0.0483287	0	1	0.71447	1	-0.529583	0.85182	3.42154	0.224293	0.568467	0.798605	1.37718	0.529828	-0.893628	0.791135	-3.50768	0.166449	0.100495	1	1.42976	0.264463	-1.99404	0.118591	-0.64294	0.966632	-5.04514	0.0214417	0.180576	1
XLOC_039496	7	52474829	52475522	0	1	0	1	0	1	0	1	2.83903	0.35457	0	1	0	1	0	1	2.29891	0.418746	-3.8911	0.10382	0	1	0	1	2.40773	0.383817	4.70655	0.0409743	-1.9647	0.580483	0	1
XLOC_039501	7	53566456	53569922	0	1	0	1	0	1	-0.338171	1	0.990532	0.246228	-0.139785	0.979988	-1.07105	0.0481428	0.259901	0.562261	0	1	-2.15654	0.478776	0	1	-1.37446	9.36e-09	-2.13521	7.7e-06	-3.4579	3.04e-34	-2.76127	0.383059	-2.64579	3.18e-08
XLOC_039517	7	58882644	58884910	9.03335	0.123825	-0.640854	1	2.07016	0.796154	0	1	0	1	0	1	-0.389836	0.894599	0	1	-1.00388	0.170503	0.0673179	1	-1.18499	0.252475	0	1	-1.08436	0.288226	0	1	-0.683554	0.37195	-5.26988	0.00491535
XLOC_039521	7	61305845	61307195	0	1	0	1	0	1	0	1	-4.17456	0.0411676	-4.45637	0.0300654	-4.94865	0.016641	0	1	-3.19952	0.206478	-0.213188	1	-1.1181	0.59408	-3.49023	0.190651	-3.99323	0.079601	0.689026	0.909938	-5.87763	0.00155418	-4.13474	0.0691721
XLOC_039545	7	70624525	70627740	2.74136	0.592654	0.664434	1	-1.38193	0.71011	-1.42384	0.80551	0.214504	0.915847	0.685955	0.740329	-0.214596	0.938904	-1.46662	0.00140645	2.62754	0.00203854	-3.53771	0.00273912	0.925985	0.483048	-0.490907	0.604407	1.65074	0.0333213	-0.421598	0.723536	3.74859	0.00010318	-0.427571	0.683028
XLOC_039551	7	72229893	72231786	-2.2008	0.838954	-4.06441	0.511987	0.923566	1	0	1	0	1	1.92266	0.283206	-0.872959	0.798102	4.65832	0.0268785	2.29891	0.418746	0	1	4.70019	0.0468662	-1.96441	0.0206133	0	1	-2.10422	0.0884963	-2.17822	7.44e-07	-4.51479	8.57e-08
XLOC_039567	7	75114752	75119417	0	1	3.25406	0.565573	-3.01318	0.619887	6.27593	0.208974	-0.283257	1	-0.290373	0.843163	-0.864923	0.200062	-0.191158	0.725869	0.914806	0.0320078	-0.301951	0.626853	1.41579	0.0176208	-1.15026	0.00114572	-0.731409	0.177914	-1.92987	4.8e-07	-0.514284	0.232371	-1.63642	0.001878
XLOC_039588	7	79826007	79828129	-1.33173	1	-2.80569	0.575858	0.52356	1	1.59872	0.90766	-1.04828	0.0046325	-0.941079	0.00281181	-1.60551	9.08e-05	-0.414567	0.105212	0.0473095	1	-1.58773	4.49e-08	0.378528	0.286637	-1.07958	5.49e-08	-2.12564	1.38e-09	-3.46364	1.55e-36	0.400872	0.0403385	-4.32467	2.96e-31
XLOC_039801	7	114874870	114875251	0	1	0	1	0	1	-6.97213	0.220986	0.61853	0.915847	-4.45631	0.0300654	1.51161	0.319097	0	1	0	1	0	1	0	1	2.83048	0.132125	0	1	2.86394	0.351527	-1.3004	0.528399	2.77957	0.110646
XLOC_039807	7	115685505	115685797	0	1	0	1	0	1	0	1	0	1	-3.52061	0.14326	-2.11151	0.512303	0	1	0	1	-4.84225	0.0184966	0	1	0	1	0	1	0	1	0	1	0	1
XLOC_039885	7	125697932	125699440	9.07336	0.0617725	0	1	8.61521	0.0609023	0	1	0	1	0	1	1.3361	0.594037	-2.51828	0.357039	-1.43794	0.504266	4.32081	0.0344294	0	1	0	1	0	1	0	1	3.79787	0.0788351	0	1
XLOC_039887	7	125834247	125834597	0	1	-0.328896	1	0	1	-2.50276	0.768162	-0.478975	0.463163	-1.25024	0.116792	0	1	0	1	0	1	0	1	0	1	-1.77492	0.00189572	-1.99304	0.00394649	-1.83171	0.00759784	0	1	-1.24491	0.12589
XLOC_039898	7	126796853	126799899	0	1	0	1	5.80206	0.212339	0	1	-0.784179	0.804613	2.67603	0.0915746	-2.61768	0.0187395	2.15791	0.491072	-1.81659	0.00787914	0.422871	0.960815	-4.33925	0.0492387	-1.86291	0.389536	0.167272	1	-0.710562	0.871218	-0.75668	0.816475	-4.15466	0.0678116
XLOC_039903	7	127259949	127261662	6.5962	0.276687	0.0379547	1	-2.70208	0.67689	-4.66287	0.427758	-0.0750654	1	0.298201	0.938305	-0.117337	1	-0.544778	0.617331	1.34122	0.20681	-0.935091	0.120658	0.798178	0.693731	-1.61993	0.0176159	-1.2348	0.0616082	-1.6044	0.012127	-0.762136	0.300128	-2.18714	0.053336
XLOC_039940	7	130589998	130591898	5.24786	0.386334	0	1	-4.0912	0.429603	8.7027	0.0692747	0.873198	0.657094	-0.105581	1	0.450717	0.850974	-0.264748	0.919444	2.46032	0.00545386	-1.18622	0.248017	0	1	0.759158	0.417464	-1.36697	0.00911546	-1.27889	0.129831	2.67008	0.00045153	-1.10631	0.269545
XLOC_040262	7	152342661	152343580	-7.75153	0.243065	0	1	-4.36781	0.426961	2.53013	0.695624	3.35693	0.237995	0	1	-2.01433	0.24355	2.15999	0.491072	4.62077	0.0244653	0	1	2.36821	0.42522	0.435766	0.992459	3.2662	0.182255	1.0611	0.72152	0	1	2.26978	0.450527
XLOC_040446	7	164998279	164998942	0	1	6.79046	0.0935929	0	1	9.45717	0.0456103	0	1	0.830044	0.724319	3.98077	0.0699506	0	1	2.29442	0.418746	0	1	0	1	2.55634	0.355292	-3.08198	0.239661	0.170334	1	0	1	3.11275	0.252684
XLOC_040462	7	165699157	165700440	3.46405	4.5e-09	2.65269	0.000105705	3.22677	1.12e-11	1.95852	0.00610587	-0.874185	5.16e-12	0.448014	0.0424839	-0.415983	0.0473101	-0.976701	8.38e-48	-0.97273	7.21e-07	0.924805	4.78e-18	-0.723551	7.87e-07	0.0340561	1	-0.466571	1.94e-08	-1.55982	7.69e-26	-1.0624	2.58e-10	-0.0706699	0.820252
XLOC_040496	7	167433349	167434385	1.45884	0.768658	3.28932	0.096258	0.840624	1	-0.973096	1	-0.864988	1.39e-08	1.00104	2.57e-06	-0.0955678	0.916135	-1.35524	2.27e-09	-1.44662	2.67e-19	1.94447	4.37e-57	-1.93455	5.37e-30	-0.335787	0.342882	-0.287074	0.0123629	-0.214944	0.559548	0.59501	2.78e-05	0.996971	1.03e-06
XLOC_040774	7	179747422	179748346	7.24541	0.238857	3.60497	0.515871	4.80763	0.296753	3.80534	0.518267	1.55578	1.35e-10	0.545161	0.0482149	1.10827	0.000680302	1.16661	2.41e-05	0.433871	0.154913	0.753789	0.000274243	1.28503	1.75e-06	0.465362	0.178221	0.52594	0.024131	0.99195	0.00220952	0.952397	9.41e-05	1.2362	4.14e-05
XLOC_040981	7	10735873	10736606	0	1	0	1	-7.76225	0.133117	0	1	0	1	1.15785	0.680798	0	1	1.23063	0.362799	-1.95208	0.104294	-0.118408	1	0	1	0	1	1.10458	0.577451	2.61615	0.0161479	-1.06656	0.671186	0.830287	0.434723
XLOC_041213	7	43018657	43021221	0.672751	1	-0.42046	1	-1.58386	0.889869	-4.54172	0.154935	1.8808	0.0217911	0.0399915	1	-0.131614	1	1.6599	0.000973008	0.795293	0.20269	-0.780932	0.0738453	-0.173877	1	0.859278	0.282262	2.77691	4.36e-05	1.84577	0.000854513	0.0574622	1	-0.770744	0.538684
XLOC_041259	7	49817212	49819897	4.96643	0.356147	8.80521	0.000817967	10.0147	0.0199156	8.40727	0.00206099	-0.142205	1	-1.24978	0.338107	-0.184749	0.919525	1.37707	0.529828	-0.605768	0.488517	-1.27454	0.0903976	1.18236	0.411327	1.78456	0.000504223	-2.68536	3.04e-05	-0.0678477	1	0.366381	0.855493	2.02867	0.0541243
XLOC_041309	7	63539093	63543531	-2.2008	0.838954	0	1	-3.4368	0.561548	0	1	-0.709351	0.915847	-3.52059	0.14326	-5.56729	3.02e-12	0	1	-0.470412	0.0745977	-2.11731	4.65e-09	-0.228674	0.863127	-4.42263	0.0505589	-0.227754	0.941175	0	1	-1.07325	0.000869642	-6.17343	0.000107123
XLOC_041326	7	68335030	68336515	-7.93294	0.190232	-8.61625	0.114127	3.49484	0.484555	-8.61002	0.0985479	0	1	2.08197	0.54611	-4.13145	1.3e-12	-2.51817	0.357039	-1.13606	0.253498	-2.62984	0.0659403	-3.59933	0.0016033	-2.28009	0.16738	-1.59499	0.185319	-4.32853	0.000231389	-0.826951	0.439251	-4.08556	0.00153352
XLOC_041415	7	90397105	90397460	5.76065	0.333694	0.757736	1	-3.8174	0.498126	-8.72931	0.0944988	-2.0218	0.00168795	-3.50656	0.00766178	-5.66782	0.00266401	-1.80995	0.0952622	0.662768	0.653468	-1.49486	0.145333	1.05049	0.55918	-3.33967	0.00941922	-0.110355	1	-4.12204	0.000743627	-1.84787	0.146788	-0.417904	0.702178
XLOC_041440	7	94724350	94725504	0	1	-2.26231	0.764007	-2.09628	0.77287	-0.655664	1	2.34428	0.0282288	0.823013	0.390786	-0.13218	1	-2.55908	0.014218	-0.893628	0.791135	1.33915	0.453614	3.22154	0.212725	0.47549	0.949973	-2.22392	0.00490549	-2.39376	1.98e-05	1.58292	0.360753	-2.53462	0.000337118
XLOC_041444	7	95437757	95438013	-2.15896	0.838954	0	1	0	1	-3.92359	0.546982	0.407774	0.969053	-0.655789	0.800917	0.108444	1	-0.0320376	1	5.78537	0.00132244	-4.44816	2.87e-06	0.633218	0.896172	-2.73548	0.00226734	-0.768376	0.581098	1.0791	0.46406	-0.307741	0.98576	-7.07291	1.89e-07
XLOC_041480	7	101244757	101245724	-5.47818	0.406674	0	1	-2.3861	0.751876	0	1	0	1	0	1	-2.9321	0.315842	2.98573	0.289966	3.6733	0.121513	0	1	0	1	0	1	5.45844	0.00184421	0	1	-3.33048	6.66e-05	0	1
XLOC_041691	7	129609790	129615706	-5.45924	0.0218645	-9.01962	6.91e-07	-8.80071	4.69e-05	2.53013	0.695624	0	1	2.08291	0.54611	-6.11538	2.68e-76	0	1	-2.35447	0.410869	-9.14388	3.28e-159	-2.11277	1.87e-17	0	1	-3.34618	2.01e-38	0	1	-4.28803	1.15e-54	-6.61551	6.93e-21
XLOC_041764	7	136477760	136479287	9.2468	0.0609454	8.52657	0.00212517	11.1496	0.00110297	3.96089	0.0712836	0.890628	0.497175	-1.07492	0.54611	-1.8815	0.164462	0.537623	0.704537	-1.68185	0.039503	-1.98131	0.0184731	-2.08201	0.132454	-0.105207	1	-4.76153	0.0162327	-2.11483	0.0623177	0.144086	1	0.0875988	1
XLOC_041916	7	146859562	146860192	-2.48888	0.758589	-2.04181	0.732041	-0.795253	1	0.856302	1	-0.861371	2.81e-05	0.31474	0.478735	0.798855	0.00445115	-0.365446	0.271233	-1.00844	9.98e-06	0.656536	0.00961754	-1.27163	5.43e-08	0.432679	0.239187	-1.58445	7.9e-18	-0.936066	0.0120086	0.356801	0.380576	0.63317	0.0238062
XLOC_042132	7	161416553	161417491	0	1	6.39551	0.25809	0	1	0	1	3.36498	0.00285505	-3.52064	0.14326	4.98214	0.00819513	3.89709	0.11101	2.27951	8e-05	5.96918	8.71e-05	-2.27778	0.45134	5.31482	0.00253908	0.66307	0.68903	0	1	4.44337	9.63e-05	4.02446	0.0920323
XLOC_042147	7	162079714	162080073	0	1	0	1	0	1	0	1	0	1	0	1	0	1	0	1	0	1	0	1	0	1	5.38347	0.0119412	0	1	0	1	0	1	0	1
XLOC_042221	7	165341005	165342539	2.99274	0.180949	1.89714	0.1648	1.53045	0.491286	3.12536	0.160839	0.309185	1.15e-08	0.720825	9.15e-27	1.13511	5.65e-06	0.329242	2.19e-05	0.561482	1.67e-09	1.83482	2.08e-217	0.181803	2.6e-05	1.17121	4.17e-09	-0.608089	1.6e-27	0.138574	0.0773579	0.895889	1.59e-46	1.93566	4.95e-20
XLOC_042367	7	172711362	172711928	0	1	-6.10419	0.297811	2.51615	0.633582	0	1	0.100967	1	3.42154	0.224293	4.68691	0.0182346	0.431564	0.839515	2.29442	0.418746	-2.98321	0.278284	0	1	2.53778	0.355292	0.18511	1	4.05675	0.127387	0	1	-0.633014	0.887544
XLOC_042505	7	179276580	179277262	0	1	0	1	4.55971	0.323234	1.4405	0.987553	0	1	0.259171	1	2.60583	0.330944	0	1	2.29442	0.418746	0	1	0	1	2.55634	0.355292	2.40997	0.383817	2.05418	0.555324	4.34764	0.027619	0	1
XLOC_042580	7	4041087	4043960	8.04786	0.125883	3.6859	0.26617	0.440655	1	5.05871	0.345915	2.02881	0.559321	0	1	4.40504	6.84e-05	-3.38637	0.161071	0	1	1.04077	0.0440608	0	1	1.17969	0.00369411	2.40773	0.383817	-1.63333	0.0027937	0	1	0.517453	0.65403
XLOC_042587	7	6870909	6871149	2.4018	0.775428	3.52262	0.573505	2.75669	0.612396	-2.17559	0.80551	2.03199	0.559321	-1.34436	0.409003	-2.60547	0.0165766	-2.48941	3.44e-05	-0.071684	1	0	1	-0.197683	1	-0.695476	0.370768	-2.70366	0.0581072	-7.41807	3.4e-10	1.46622	0.332349	-1.93736	0.0371179
XLOC_042591	7	9933833	9941706	0.855871	1	-2.97095	0.719079	-8.45675	0.109356	1.95169	0.503084	0.752641	0.167987	0.883634	0.0988199	-0.112414	0.858957	-1.07633	4.09e-25	-0.587745	0.0769416	1.33328	0.123061	2.1301	0.016185	-1.9165	0.101228	-1.09431	0.00599841	0.399793	0.482435	-4.75626	0.0361125	-1.69703	0.0133122
XLOC_042596	7	12931431	12933304	0	1	0	1	0	1	0	1	0	1	0	1	0	1	-2.9776	0.00692046	-2.15877	0.0836381	0	1	-2.08199	0.0918121	-0.752213	0.655932	0	1	-1.88966	0.109986	2.89801	0.243603	-3.15517	0.000886993
XLOC_042598	7	13014998	13015493	0	1	6.14969	0.275533	0	1	0	1	0	1	0	1	-3.45452	0.200062	-0.180367	1	0.0592817	1	0	1	0.508966	0.911123	-3.24543	9.59e-05	0	1	-6.55813	3.14e-06	0.936985	0.805486	-3.31015	0.000250069
XLOC_042600	7	13544372	13545559	0	1	0	1	0	1	7.90739	0.121212	1.28721	0.559321	-2.11723	0.151495	-1.40611	0.0431752	0	1	0	1	-3.10378	0.0154428	0	1	0	1	-1.93473	0.0724477	0	1	1.2421	0.013106	0	1
XLOC_042612	7	16879645	16880282	7.77874	0.21607	0	1	0	1	0	1	2.83903	0.35457	5.06016	0.0141961	-3.45337	0.200062	0.192495	0.73611	0	1	0	1	0	1	0	1	0	1	-2.69681	0.316047	0	1	2.26978	0.450527
XLOC_042625	7	23392623	23393496	0	1	0	1	0	1	0	1	-1.38498	3.21e-06	-1.43015	0.174601	-2.11151	0.512303	-0.410482	0.289966	-1.5804	1.53e-11	-2.15654	0.478776	-1.8928	0.0144495	0	1	-2.33631	1.5e-06	0	1	-4.58663	0.0589565	-5.42411	1.05e-09
XLOC_042630	7	24400240	24400950	3.75845	0.561732	-0.525433	1	-6.19127	0.208411	4.32971	0.426423	-0.712302	0.915847	-0.987573	0.4989	-1.49234	0.133991	-2.33107	0.000787736	1.95681	0.0955738	-4.65483	0.0252629	-0.357995	1	-2.64567	1.75e-06	-3.99403	0.079601	-4.435	2.9e-08	0.129562	1	-2.75127	0.000669128
XLOC_042631	7	24976136	24978469	2.4018	0.775428	3.55969	0.620641	0.604537	1	0.484329	1	-3.62888	0.10752	-0.765366	0.489349	-2.475	0.0114882	-2.24834	6.45e-06	0.653218	0.659299	3.57552	0.00562576	0.0908044	1	-0.746583	0.365306	0.705068	0.341766	-0.45769	0.934964	0.522111	0.915181	-2.18677	0.225428
XLOC_042632	7	24984858	24988015	-1.49898	0.989955	0.984539	1	-3.4368	0.561548	-5.5335	0.318029	-0.196456	1	-1.064	0.222465	-2.6621	0.00714484	-1.57822	0.00381486	0	1	0	1	3.22154	0.212725	-3.81663	0.00195254	0.129169	1	-0.760644	0.751778	-1.96094	0.580483	-0.954104	0.780779
XLOC_042633	7	25129102	25133049	3.79952	0.46797	5.54026	0.0342158	4.48405	0.321882	4.7459	0.339759	-0.387551	0.796571	-2.05446	0.0224836	-1.3438	0.000126977	-1.73639	2.51e-05	0.15093	0.783251	-1.12415	0.000415847	-0.535694	0.280584	-1.36615	0.000700652	-2.11454	2.57e-09	-2.75689	7.46e-10	-0.0206633	1	-3.14945	6.84e-14
XLOC_042639	7	26791906	26793539	0.443752	1	0	1	4.90463	0.21865	5.69232	0.300869	-0.294425	0.904858	-1.18136	0.113908	0.566644	0.512303	-0.236821	0.814893	-1.31337	0.00503942	-4.18913	0.0770226	0	1	-0.0283832	1	0.0817527	1	-1.14424	0.00926554	-1.1527	0.0295156	-0.679761	0.112769
XLOC_042640	7	26794120	26800612	4.14523	0.339552	2.86059	0.542122	1.95009	0.558128	2.84463	0.347044	-0.252513	0.664114	-1.44445	4.82e-06	-1.41659	9.39e-08	-1.44271	3.73e-16	-0.51222	0.0718629	-0.944548	0.058806	0.11164	1	-0.654532	0.00390152	-1.29697	4.76e-06	-2.4044	1.99e-41	-0.983562	4.12e-07	-1.35505	5.27e-10
XLOC_042651	7	29978743	29979111	-0.120871	1	-3.13457	0.208804	-10.1303	0.0336298	0	1	0.101642	1	2.90207	0.337831	1.31897	0.438098	0	1	0.178945	1	-2.87394	0.000448032	-2.02446	0.0603099	-2.96496	0.307226	-6.44075	1.35e-05	4.06415	0.109937	-0.730393	0.474613	-1.25689	0.417853
XLOC_042652	7	30207626	30209519	0.519816	1	-3.09159	0.699976	0	1	-7.3001	0.202368	1.21135	0.450106	2.55195	0.0849434	2.52424	0.0114277	4.19364	0.0730202	0.515307	0.559352	-2.98537	0.278284	1.79302	0.212725	2.10337	0.0664831	-2.35178	0.14912	-0.361035	1	1.71636	0.0086235	1.20646	0.321597
XLOC_042662	7	34158879	34160517	2.60271	0.758589	5.92945	0.248572	-4.56885	0.383839	0	1	0	1	-2.64113	0.337831	-0.373714	0.785234	-3.38637	0.161071	0.442204	0.560847	-0.0643688	1	-0.936033	0.247554	-1.61898	0.422131	-0.771217	0.541991	-0.195262	1	0.15537	0.88749	-6.01381	0.000407978
XLOC_042665	7	37612680	37613773	-2.15896	0.838954	0	1	0	1	0	1	2.28262	0.000630006	0.563191	0.365239	4.27243	4.72e-09	0.603719	0.581667	2.11099	0.0261383	2.569	0.0147455	2.16952	0.231512	2.6362	0.0150224	1.56357	0.0308061	-0.206357	1	0.693128	0.755437	1.78306	0.00138211
XLOC_042668	7	40907650	40910115	-7.00246	0.28367	-2.26231	0.764007	-5.07706	0.314504	0	1	0	1	0	1	-2.47709	0.00240226	0	1	-1.02235	0.00780067	-2.28144	0.00307886	-1.65521	0.0398806	0.398504	1	-6.66894	1.45e-06	-0.642633	0.966632	-0.0569743	1	-4.13958	0.000408539
XLOC_042672	7	42765926	42767645	0	1	0	1	0	1	9.60111	0.000140762	1.05569	0.156638	2.45383	0.00779847	2.64761	3.17e-07	0.159103	1	0	1	0	1	0	1	2.82775	5.57e-20	-2.37228	0.000112914	-0.280505	0.870519	0	1	-1.58866	0.208476
XLOC_042701	7	50336993	50339790	-0.0464905	1	-6.8141	0.182191	-9.75791	0.0337407	4.15818	0.468986	-1.74518	0.0307368	-1.75975	0.0877894	-2.53036	0.0015449	-0.444036	0.486021	0.626404	0.387435	-2.93951	0.0042792	0.481192	0.702428	-1.00379	0.202934	2.22272	0.0409162	-2.17804	0.000883197	1.41818	0.00632894	-3.02247	7.43e-06
XLOC_042703	7	50659671	50659891	0.333716	1	5.67699	0.263844	0.42033	1	9.16497	0.0523089	3.36282	0.237995	0.58276	0.887275	4.70524	0.0151534	1.49969	0.212965	-2.35447	0.410869	2.52167	0.345666	1.79305	0.243836	0.574109	0.760681	0.768733	0.571264	-0.26403	0.993307	1.06881	0.580483	-3.75005	0.11967
XLOC_042710	7	53569989	53571834	2.60271	0.758589	9.08213	0.03884	0	1	-3.12812	0.384558	-2.53755	0.128946	-1.0904	0.208178	-0.94824	0.392857	0.953387	0.205111	-2.35447	0.410869	0.990655	0.4886	1.02143	0.724562	-1.0192	0.0387497	-1.54111	0.189798	-2.23118	0.000794317	0.936985	0.805486	-2.10103	0.00228888
XLOC_042718	7	56141048	56144267	-5.71179	0.283856	-4.17094	0.462263	-9.52121	0.0429801	0	1	0	1	0	1	-2.3942	2.37e-06	3.50979	0.175608	-2.23631	7.86e-08	-1.06226	0.000170376	-0.8797	0.121025	3.41849	0.160814	-0.548008	0.398321	-1.53022	0.539802	-1.19096	0.0051032	-7.3013	4.1e-08
XLOC_042719	7	56558849	56559377	0	1	0	1	-4.36864	0.426961	0	1	0	1	4.10351	0.105223	-2.11151	0.512303	0.991506	0.73611	-2.14523	0.217672	-3.50768	0.166449	0	1	-2.08144	0.242891	-3.6085	0.136248	-0.735425	0.825656	-3.27558	0.264027	-4.88932	0.0285331
XLOC_042721	7	58880072	58880842	0	1	0.345462	1	-2.91693	0.633582	0	1	-2.74112	0.29436	-2.64116	0.337831	-2.17594	0.249607	2.15791	0.491072	-0.0582767	1	-0.498891	0.919576	-1.11818	0.538417	-1.41521	0.376779	0.196978	1	-4.82903	0.0112525	0.527826	0.580483	-2.6357	0.125344
XLOC_042732	7	64143914	64144954	2.4018	0.775428	0	1	-6.36534	0.182701	0	1	0.324419	0.989333	-0.682462	0.498126	-0.158516	1	-1.01516	0.218055	-0.0432839	1	-3.89206	0.10382	-0.752306	0.896172	0.113805	1	-2.18794	0.0292504	-1.9531	0.0131985	0	1	-1.67905	0.0597057
XLOC_042733	7	64145022	64146083	0	1	0	1	0	1	0	1	2.03199	0.559321	-1.43465	0.303472	0.747779	0.76458	-1.51137	0.126808	0	1	0	1	0	1	-1.86748	0.00770844	-5.11033	0.00751981	-3.66803	9.36e-05	0	1	-1.42525	0.347943
XLOC_042735	7	65134875	65135778	-2.15896	0.838954	5.47928	0.332325	0	1	0	1	-4.87963	0.00678336	3.8028	0.149193	-2.93335	0.315842	2.15999	0.491072	-4.09893	0.0606509	-4.19206	0.064011	-2.31193	6.12e-05	-0.313815	1	3.26831	0.182255	0	1	-3.65781	0.189039	-0.843911	0.535743
XLOC_042748	7	71521923	71526087	7.9378	0.201164	8.24915	0.141343	-2.09582	0.77287	8.75154	0.0671883	-0.350006	0.875587	-1.43198	0.0298513	-0.795322	0.362128	-1.27172	0.00859662	3.14608	0.22116	0.0388835	1	0	1	-1.00222	0.0541875	-1.71554	0.158134	-2.67516	5.7e-12	-3.27558	0.264027	-1.23931	0.00141569
XLOC_042751	7	71680482	71681626	6.2362	0.300735	7.50552	0.133517	-4.09242	0.459674	2.99491	0.695624	-2.74135	0.29436	-2.37433	0.185274	1.38051	0.579672	-1.8047	0.0235414	3.66934	0.121613	-3.89206	0.10382	0	1	-0.486061	0.919624	-0.57176	0.774112	-2.4687	0.159126	-3.65463	0.189039	-0.128482	1
XLOC_042753	7	72632370	72632719	-2.98318	0.738868	0	1	-4.93015	0.35815	0	1	3.35988	0.237995	-4.45633	0.0300654	-3.83676	0.132813	-1.76788	0.156783	-2.63731	0.107535	-0.832358	0.590043	-1.28063	0.60747	-2.43145	0.123628	-4.29947	0.054214	-1.42168	0.245982	-2.08008	0.0697434	-1.07105	0.543972
XLOC_042759	7	74132887	74133709	0	1	-3.01628	0.565573	-5.64723	0.264035	-3.65335	0.567773	0	1	0.856892	0.621255	0.781978	0.603974	-2.51817	0.357039	2.94251	3.29e-05	-2.15539	0.478776	0	1	1.215	0.0777972	0.207744	0.793446	0.747447	0.00800241	1.43176	0.120557	0.44896	0.316027
XLOC_042766	7	76497604	76498942	-3.57669	0.646326	3.05318	0.619622	-4.36836	0.409266	-3.33497	0.624886	-0.378495	0.690399	0.0403007	1	-0.890264	0.290159	-2.45381	0.0627926	0.735818	0.418746	-1.4204	0.00154719	-3.12068	0.244513	-0.624533	0.447747	-0.669007	0.597181	-4.12448	0.000611523	-1.18477	0.0545706	-1.5953	0.108038
XLOC_042774	7	79834644	79836291	3.5972	0.659919	0.639128	1	-3.79505	0.473324	1.92082	0.825342	-1.30512	0.0886894	-1.46873	0.0414877	-1.79418	1.54e-05	-4.58051	6.2e-13	-0.347957	0.524229	-2.50761	1.91e-17	-1.22109	0.212725	-1.13061	7.25e-05	-2.90985	2.94e-14	-2.8797	4.75e-09	-0.0146553	1	-2.94131	2.25e-15
XLOC_042777	7	80576487	80578870	2.90937	0.775428	1.43367	0.182555	-2.09628	0.77287	-0.939668	1	0.367218	0.643983	1.1594	0.646745	0.168929	0.990711	-2.29389	0.131512	0	1	0.445329	0.808022	0.633901	0.922845	-1.21834	0.498273	-5.39309	0.00245698	0.15498	0.880048	-1.19283	4e-05	1.00527	6.05e-05
XLOC_042778	7	80578947	80581138	7.25078	0.19934	0.419267	0.962779	4.0056	0.395323	0.165404	1	0.118016	1	0.778746	0.858268	0.964536	0.369483	-2.99425	0.000940586	-2.35447	0.410869	-0.117235	1	1.64843	0.2589	1.40466	0.190651	0.197926	1	-0.207416	0.743672	-1.0234	0.000788928	0.66475	0.0163072
XLOC_042834	7	97265723	97266264	2.6833	0.832629	1.579	0.918603	-2.25155	0.72516	-2.33573	0.790049	0.618833	0.447897	-1.434	0.265193	0.370116	0.707947	1.41217	0.189756	0.845108	0.202532	1.33909	0.000981972	0.254406	0.887812	0.478597	0.666031	0.203561	0.938105	1.23195	0.205399	-0.169064	0.982433	1.5863	0.129024
XLOC_042836	7	100971904	100972878	0	1	-3.83367	0.587913	0	1	0	1	-0.288973	1	-0.487678	0.830655	2.63227	0.127369	0.0112584	1	0	1	0	1	0	1	-4.42174	0.0524772	-2.2427	0.43833	-3.30632	0.00486457	0	1	-6.48221	1.63e-05
XLOC_042855	7	109771873	109774126	1.98004	0.916997	-0.502244	1	-6.45305	0.190504	2.53013	0.695624	0	1	0	1	-2.96937	0.0299959	0	1	0.664825	0.359032	-0.813592	0.27761	-0.868944	0.761212	-1.50626	0.0717354	0.198788	1	0	1	0	1	-5.68005	0.00101242
XLOC_042856	7	112576648	112577324	0	1	2.22202	0.764007	0	1	-7.33234	0.200771	0	1	3.80126	0.149193	-0.00459433	1	0	1	1.16622	0.530208	-5.00153	0.0170527	-5.15482	0.0165477	-3.87092	0.12469	-3.60934	0.136248	-3.5812	0.127354	-5.73407	0.00219302	-0.105009	1
XLOC_042857	7	112722589	112722925	0	1	0	1	0	1	0	1	0	1	4.74907	0.0306153	0	1	0.334961	0.501236	0	1	0	1	0	1	0	1	0	1	0	1	0	1	0	1
XLOC_042860	7	113709320	113710572	2.4018	0.775428	-0.458898	1	1.26812	1	-2.67878	0.524932	0.691919	0.408987	-0.811426	0.267004	-3.45452	0.200062	-0.980952	0.00193478	0.260326	0.780601	-0.777543	0.586783	0.794074	0.45134	1.1328	0.00669471	-1.33652	0.205362	0	1	0.674551	0.332346	-2.20751	0.238551
XLOC_042863	7	115049821	115052582	1.53786	1	4.42473	0.447918	-5.14077	0.330897	0	1	0.335438	0.839382	0.227122	0.980384	-0.46213	0.72496	-0.081698	1	0.265811	0.651954	0.00460907	1	0.492077	0.750374	-1.00892	0.211684	-0.440708	0.464436	-1.9768	0.00059739	-1.15694	0.0347663	-0.638901	0.216411
XLOC_042864	7	115484890	115485233	0	1	0	1	0	1	0	1	0	1	0	1	0	1	2.15791	0.491072	0	1	0	1	5.2657	0.00224936	2.53778	0.355292	3.2662	0.182255	0	1	0	1	0	1
XLOC_042866	7	115831268	115832359	10.5575	0.00403163	5.65775	0.235442	0	1	0	1	-1.60029	0.483156	0	1	5.52406	1.07e-12	0	1	1.59877	0.0258655	5.43649	6.37e-30	0.107748	1	4.62877	2.1e-19	1.13112	0.0381969	4.31172	0.0767771	1.03298	0.657307	-2.18677	0.225428
XLOC_042876	7	118247660	118248739	-2.15896	0.838954	1.09063	1	0.660865	1	-0.723364	1	-0.715205	0.545967	-5.01922	0.00642886	-2.41409	8.76e-06	-3.64092	1.41e-07	-0.262401	0.82777	-5.901	0.000338533	-2.12258	0.071204	-2.45909	0.000120421	-2.82355	0.00926373	-2.21551	0.173355	0.314756	0.556203	-2.40172	0.00462832
XLOC_042880	7	120993353	120993932	-6.91947	0.288161	-6.08829	0.299046	-2.09628	0.77287	0	1	0	1	-3.9317	1.71e-07	-0.626248	0.677522	-2.12007	1.7e-05	0	1	0	1	-0.66367	0.449609	-5.0307	3.49e-14	0	1	-2.98976	1.79e-07	0	1	-8.22035	7.29e-13
XLOC_042882	7	121816043	121816470	6.7473	0.267753	4.40343	0.489652	-5.21104	0.32514	6.2765	0.232149	-3.6291	0.10752	1.16011	0.639582	-2.9321	0.315842	-0.358292	1	0.15001	1	0.405872	1	-1.37189	0.000856579	-4.17132	0.0839778	0.122761	1	1.61682	0.413913	4.74511	0.010261	-2.26715	0.0540777
XLOC_042883	7	121816625	121816931	0	1	0	1	0	1	0	1	0	1	0	1	0	1	-2.51828	0.357039	0	1	0	1	-0.8802	0.0811196	-2.13927	0.505539	-0.705656	0.454148	-2.69712	0.316047	0	1	-5.41543	0.00333949
XLOC_042884	7	123524429	123525238	0	1	0	1	7.61083	0.118907	0	1	-2.74112	0.29436	0	1	-7.62115	4.52e-10	0	1	-2.35447	0.410869	-5.6252	0.00143526	-2.27759	0.45134	-4.29113	2e-10	-7.07967	3.96e-08	-3.62614	6.26e-13	-1.63161	5.69e-05	-4.20996	2.16e-19
XLOC_042890	7	125381438	125382964	2.60271	0.758589	0.345462	1	-5.47841	0.248213	-11.0201	0.00351176	0	1	0	1	-1.14259	0.0919832	-1.72249	0.0729748	2.22236	0.000780312	-0.885851	0.374794	-2.27778	0.45134	0	1	-3.99323	0.079601	0	1	2.86769	1.08e-07	-4.15466	0.0678116
XLOC_042908	7	129455373	129455987	3.503	0.609898	0	1	1.29402	0.977557	0.354549	1	0	1	2.08197	0.54611	3.49203	0.14308	-1.19577	0.0152867	0	1	-2.15539	0.478776	0	1	2.53778	0.355292	0	1	0	1	0	1	-2.38524	0.417853
XLOC_042909	7	129597158	129599694	-7.85042	0.0372477	-7.66599	0.000201304	-6.75034	0.072681	0	1	0	1	2.08291	0.54611	-4.87845	8.02e-48	0	1	-3.08987	0.0228473	-8.58523	5.91e-103	-1.84043	6.09e-10	1.41729	0.419582	-3.79435	3.48e-44	-4.51988	0.0256981	-3.72075	9.7e-41	-4.9744	8.04e-16
XLOC_042915	7	132957860	132959628	0	1	3.92315	0.514552	-2.09628	0.77287	-2.26079	0.823416	-2.74135	0.29436	0	1	4.38548	0.0346953	0.133163	1	-2.35447	0.410869	-3.50666	0.166449	1.15917	0.267836	3.40153	0.16188	0	1	0	1	-2.76127	0.383059	-2.20494	0.239321
XLOC_042916	7	132969203	132970929	-3.56693	0.646326	0	1	-6.05591	0.247708	0	1	0	1	0	1	0	1	0	1	3.6733	0.121513	0	1	0.647695	0.294135	0	1	0	1	0	1	0	1	-5.98991	0.00035399
XLOC_042918	7	133273163	133273503	0	1	1.92108	0.885684	-5.21104	0.32514	3.39938	0.564683	-1.77869	0.201087	1.25248	0.337831	0.146336	1	-1.88539	0.000512701	-1.0957	0.246301	-6.12935	0.000367227	-3.12086	0.244513	-2.07696	0.000164853	-0.296069	0.946795	-2.87277	0.00281158	0.997435	0.12832	-0.904372	0.359569
XLOC_042925	7	136849722	136854195	0	1	3.02004	0.650146	0	1	2.53137	0.695624	2.02881	0.559321	4.3497	0.0771828	6.12545	1.37e-11	-4.3157	0.0383132	2.29442	0.418746	-0.172443	0.266897	2.36821	0.42522	-2.96764	0.307226	0	1	4.31391	0.0749616	0.936985	0.805486	4.02254	0.0920858
XLOC_042936	7	139391148	139391597	0	1	6.59332	0.19131	-1.70261	0.870137	0	1	-1.25069	0.259477	-3.65615	0.00446567	-0.966378	0.0981005	0.0666472	1	0.482767	0.866043	-0.914723	0.593315	-0.87141	0.495681	-0.634516	0.134911	1.0214	0.721811	-2.59508	1.28e-06	-0.289405	0.976999	-3.01009	0.00101059
XLOC_042939	7	140132756	140134212	7.8642	0.208047	6.27563	0.0255324	1.90618	0.843701	6.72857	0.203933	2.03199	0.559321	0	1	2.58156	0.330944	0	1	3.66934	0.121613	4.6276	0.0161498	0	1	5.84921	0.000926207	0	1	2.0507	0.555324	7.22297	2.81e-06	0	1
XLOC_042940	7	140143633	140147287	3.23506	0.722143	7.19027	0.000681941	8.00908	0.00552593	3.0076	0.538287	-1.60007	0.483156	5.1956	0.0188384	1.52605	0.208324	2.32727	0.144274	1.62793	0.235283	5.09885	1.97e-08	2.36821	0.42522	4.79963	5.73e-12	2.77963	0.000369003	2.79295	0.0609865	4.53252	1.93e-11	0.443585	0.929056
XLOC_042942	7	140150895	140152322	4.6457	0.535462	7.53914	0.00036487	10.39	0.00964859	2.53137	0.695624	3.74071	0.15651	0	1	5.34434	0.00275663	5.00919	0.0110166	1.71181	0.385844	6.17049	6.37e-05	0	1	5.80773	4.59e-12	2.40773	0.383817	-0.191356	1	7.39917	3.8e-11	4.32777	0.0539333
XLOC_042943	7	140152442	140156341	6.93018	0.0381898	6.29293	0.000162163	9.41942	1.44e-05	8.84377	0.0661491	3.36282	0.237995	5.06079	0.0171391	7.2643	1.07e-08	5.4125	0.00297114	4.34115	4.09e-05	8.33761	6.32e-19	3.22118	0.212725	8.82015	4.59e-24	3.21025	0.00317527	4.52272	0.0556055	8.44922	3.06e-20	5.14247	0.00904063
XLOC_042945	7	140165955	140168104	7.56874	0.0275534	6.13397	0.0268111	6.28634	0.152719	6.78658	0.112774	1.29568	0.553199	4.35072	0.0672844	3.0701	0.000350052	-0.248853	1	5.18012	0.00473794	4.79014	5.25e-10	-0.81492	0.833658	6.52805	1.16e-17	6.82182	1.82e-07	2.58326	0.0928917	4.91025	1.17e-14	4.97945	0.0126215
XLOC_042952	7	141863917	141866256	-2.264	0.818017	-0.561765	1	-0.420526	1	-2.94183	0.695612	0.508795	0.559321	-0.347224	0.637945	-1.52587	7.35e-05	-0.581126	1.64e-05	-0.855018	0.0880181	-1.24382	0.00285251	-0.343115	0.65543	-1.15842	0.0024633	-2.52284	1.9e-11	-3.40516	7.77e-28	-0.708738	0.0917689	-3.74593	7.76e-24
XLOC_042961	7	144310675	144310917	-3.93597	0.587267	4.36998	0.451108	2.75669	0.612396	0	1	0	1	0	1	-1.00199	0.0700738	-0.156223	1	2.29891	0.418746	1.05653	0.0212564	0.100668	1	-1.52579	0.00978753	-1.2983	0.000118351	0.518112	0.419576	-1.96094	0.580483	0.580897	0.513338
XLOC_042973	7	147787324	147789395	-1.84343	0.950184	0.640574	1	4.61936	0.272777	2.81194	0.35364	1.18584	0.00883167	1.45515	0.0611436	1.20522	0.00623391	1.27952	0.0079053	2.60739	1.13e-10	0.0335129	1	-1.91937	0.134623	0.63195	0.442791	-0.262001	1	0.960274	0.0360066	0.334013	0.95563	1.04163	0.0691653
XLOC_042978	7	149469153	149470156	0	1	3.53369	0.575858	0	1	0	1	0	1	-3.52064	0.14326	0	1	-1.42893	0.0309714	0	1	0	1	2.3684	0.42522	0	1	0	1	2.05418	0.555324	0	1	3.11049	0.252684
XLOC_042981	7	151649653	151650015	0	1	2.60777	0.732041	-5.73043	0.264992	0	1	0	1	5.80781	0.00112158	-2.11151	0.512303	0.125549	0.88055	0	1	0	1	0	1	2.53778	0.355292	0	1	0	1	0	1	0	1
XLOC_042987	7	152598888	152599689	1.45622	0.758589	2.16317	0.829732	-1.41161	0.966218	-4.02701	0.542088	-0.814323	0.719911	-1.15461	0.32397	0.939663	0.53886	0.0428071	1	5.31853	0.00373684	-3.8911	0.10382	-0.175542	0.811437	0.98294	0.683062	-0.563042	0.231977	0.0018403	1	0.933224	0.805486	-3.66525	0.000255216
XLOC_042992	7	154939140	154939567	0	1	0	1	0	1	0	1	0	1	2.90033	0.337831	0	1	-1.14017	0.0925411	-2.35447	0.410869	0	1	0	1	0	1	0	1	-4.82817	0.017933	0	1	0	1
XLOC_042995	7	155678931	155682109	0	1	-0.537285	1	-2.09582	0.77287	-0.9347	1	-0.790292	0.804265	-1.22481	0.00698133	-4.13768	0.0833315	-3.28667	0.0164098	1.42773	0.382039	2.73072	0.10382	0	1	-0.829878	0.485802	-1.03042	0.573095	-0.197826	1	1.57845	0.383059	-1.50434	0.508949
XLOC_043000	7	156852804	156854411	0.197649	1	-2.5279	0.491485	6.22051	0.209139	-2.94632	0.695624	4.28395	0.0709722	0	1	-0.558876	0.403782	1.37077	0.564395	-0.183714	0.265657	-0.490694	0.000808199	2.36821	0.42522	0.417071	1	-1.73374	2.11e-07	-6.71619	3.15e-05	2.00657	1.82e-08	0	1
XLOC_043001	7	157353468	157354660	0	1	2.22202	0.764007	0	1	1.94203	0.82101	0.361403	0.638027	1.26695	0.339585	0	1	0.22211	1	0	1	0	1	0.878182	0.599367	1.73673	0.00615296	0	1	0.449505	0.862069	0	1	-0.132311	1
XLOC_043003	7	157376094	157376888	2.401	0.838954	2.7747	0.732041	0	1	0	1	2.11164	0.00687935	-0.16959	1	0.00140351	1	-0.302615	0.991942	-0.0796219	1	1.33749	0.446974	-1.23673	0.464551	2.33354	0.00186101	0.761937	0.616412	0.32227	0.979989	-0.0718176	1	1.48132	0.0855161
XLOC_043029	7	167335305	167335932	6.8976	0.255976	6.86083	0.19131	6.96558	0.14408	0	1	3.59018	2.95e-06	-0.68048	0.695727	3.40575	0.000324635	3.89541	0.11101	3.0659	9.91e-08	3.29211	0.0134327	5.78456	0.000175626	3.48572	0.000182432	6.70265	2.4e-06	1.15058	0.437778	4.74297	4.77e-08	5.65965	0.0020195
XLOC_043036	7	168972145	168972610	0.46388	1	4.91749	0.354675	0	1	0	1	0	1	-0.850146	0.204455	4.96652	0.00727504	0	1	0	1	0.0303472	1	0	1	-2.13927	0.505539	0	1	0.0750936	1	-1.9647	0.580483	1.18614	0.143563
XLOC_043037	7	169449345	169449881	0	1	0.784583	1	0	1	6.73086	0.203933	0.108961	1	2.08197	0.54611	8.22672	4.3e-16	3.51337	0.175608	0	1	0	1	0	1	4.61077	6.94e-07	3.2641	0.182255	-0.562844	0.812674	2.89801	0.243603	2.05694	0.146244
XLOC_043038	7	169922298	169923185	3.06449	0.59391	0.567229	1	-1.09082	0.927571	-0.471053	1	0.82056	0.592225	-3.15368	0.000737408	-1.77918	0.0246853	-3.38647	0.161071	-0.0128397	1	-2.72708	0.000180203	0.110658	1	-1.96095	0.00465285	-0.16414	1	-5.07586	1.22e-15	-0.0490009	1	-5.51179	3.89e-10
XLOC_043040	7	170103367	170105088	1.88936	0.920108	5.75596	0.190362	1.36083	0.975678	4.42634	0.408861	-0.265019	0.706137	2.85609	5.61e-08	0.439872	0.315842	2.05921	0.0599237	0.945157	0.00771072	0.602092	0.0442472	0.628355	0.453709	-0.0650278	1	-2.46481	6.06e-15	-0.475257	0.595241	0.894627	0.0713378	1.32252	0.00249236
XLOC_043057	7	175593445	175594067	0	1	-3.98171	0.533975	-4.11886	0.447799	5.82805	0.235533	0	1	0	1	0	1	-2.71882	0.0950134	0	1	2.52167	0.345666	-1.66674	0.42522	2.55634	0.355292	1.73945	9.08e-05	3.75923	0.162363	-1.30555	0.52711	0	1
XLOC_043059	7	176252726	176253749	0	1	0	1	-2.09628	0.77287	0	1	0	1	-1.98013	0.335871	-0.159287	1	0	1	4.73041	4.54e-11	-4.654	0.0270511	0	1	1.77699	0.158067	4.19299	0.0477677	0	1	0	1	0	1
XLOC_043060	7	176493428	176494368	-2.98318	0.738868	0	1	-8.28663	0.118344	0	1	-0.594981	0.754166	2.08197	0.54611	-0.54232	0.828732	0	1	0	1	-4.84064	0.0158573	2.3684	0.42522	-1.96172	0.0365681	1.10813	0.54833	-2.10157	0.105168	-0.517726	0.370312	-2.83758	0.00356089
XLOC_043064	7	178553822	178555942	0.200994	1	3.20408	0.446254	0.29326	1	8.1432	0.123373	0	1	-4.02048	8.35e-10	-1.03701	0.00629492	-3.16205	6.8e-27	-0.813077	0.6264	1.33554	0.44811	-1.79945	0.0081541	-0.430764	0.121816	-2.45791	7.09e-07	-3.07302	2.63e-19	1.35947	0.260645	-2.60907	8.9e-11
XLOC_043075	7	182116252	182117565	0	1	-2.26231	0.764007	-1.60965	0.923072	0	1	-2.03752	0.155578	0.260918	1	-5.92622	0.00111962	-4.87647	0.00946042	-2.84455	1.04e-08	-6.13243	0.000106378	-1.36924	0.401327	-0.952457	0.766457	-1.20573	0.315945	0.691999	0.909273	-2.78575	6.31e-06	-6.3436	5.16e-05
XLOC_043077	7	182145932	182149442	5.6618	0.195909	1.2149	0.506558	1.74111	0.384658	4.09024	0.425215	-0.596977	0.00885121	-0.311155	0.682835	-0.0178681	1	-0.701488	0.0749134	-0.0225922	1	-0.524829	1.68e-06	-0.527742	0.373136	-0.458174	0.0725651	-0.906522	2.88e-06	-0.757844	0.0191009	0.182415	0.319139	-1.00048	0.00106466
XLOC_043125	8	3523532	3524109	0	1	0	1	0	1	2.53013	0.695624	0	1	0	1	3.24716	0.00182048	0	1	4.62077	0.0244653	0	1	0	1	5.30559	0.00271977	3.80329	0.0916413	4.31391	0.0749616	1.83317	0.38294	0	1
XLOC_043168	8	5807690	5809215	-1.55233	1	0	1	0	1	1.74601	0.871257	0	1	0	1	5.14105	0.00711842	0	1	0	1	-0.462788	0.299903	0	1	0	1	-2.2427	0.43833	0	1	0	1	2.26729	0.450527
XLOC_043208	8	8199107	8200573	0	1	0	1	11.4164	0.000374631	0	1	0	1	0	1	0	1	0	1	0	1	0	1	0.908932	2.72e-05	0	1	0	1	0	1	0	1	-8.1012	1.49e-11
XLOC_043290	8	13686232	13687504	-2.89307	0.261413	-3.64765	0.00853892	-8.03293	0.00584393	-2.77721	0.0585844	-1.17599	2.54e-09	-1.06743	2.67e-07	-2.28178	6.78e-17	-1.06893	3.8e-09	-1.40397	4.11e-11	-0.534871	0.00737712	-1.70554	3.84e-09	-2.72011	4.24e-18	-1.25823	4.59e-09	-1.77425	1.42e-25	-1.22165	1.82e-08	-0.859039	6.84e-05
XLOC_043293	8	13718961	13719617	-1.98248	0.837255	1.95803	0.764007	-0.401663	1	-1.30913	0.979547	-0.155545	0.915847	-0.554568	0.28817	-0.659033	0.174748	-0.142962	1	0.907392	0.0566572	0.172325	0.748182	0.658485	0.218055	0.333802	0.802511	-0.696545	0.0644901	-0.272744	0.742689	0.501014	0.306943	-1.2263	0.0138042
XLOC_043302	8	14385127	14386821	0	1	1.22655	1	3.35696	0.495433	0	1	0	1	0	1	0	1	0.131688	1	0.155547	1	-2.15539	0.478776	2.98789	0.0332346	0.863054	0.195051	0	1	-0.66766	0.634109	-1.51031	0.417994	-1.72794	0.11396
XLOC_043457	8	29403161	29405956	1.09152	1	-0.119554	1	-7.76257	0.118907	-1.73259	0.93704	0.380839	0.681943	-0.330113	0.686871	1.65298	0.000507847	-1.46811	0.00454485	1.2186	0.00665378	0.454536	0.232985	0.537628	0.362236	0.400987	0.485501	-0.136525	0.984795	-2.79844	1.79e-06	1.83276	0.000181702	0.175244	0.972217
XLOC_043481	8	33806529	33807234	2.60271	0.758589	-7.67427	0.188914	0	1	-7.16344	0.209942	3.74355	0.156445	-4.06302	0.0645454	-2.9346	0.315842	-5.09165	0.00539935	0	1	0	1	-2.27778	0.45134	2.53778	0.355292	0	1	-4.51915	0.0256981	-1.9647	0.580483	0	1
XLOC_043485	8	34012100	34012741	-5.97174	0.362843	4.88577	0.00403608	4.92288	2.47e-09	-1.6549	0.968556	0.937933	0.277474	-0.437742	0.070322	2.79382	1.62e-05	1.92771	0.279256	-1.39543	0.201623	0.629309	0.204702	-4.33955	0.0416445	-0.312669	0.0891274	-2.06766	7.15e-15	-0.676142	0.594432	-0.317103	0.851214	-1.11851	0.216411
XLOC_043511	8	37511640	37512315	0	1	0	1	0	1	0	1	0	1	2.08291	0.54611	0	1	0	1	0	1	0	1	0	1	0	1	5.71944	0.00037991	2.86394	0.351527	0	1	0	1
XLOC_043530	8	40754475	40756217	0	1	0	1	0	1	0	1	0	1	0	1	0	1	-5.2791	0.00225306	0	1	0	1	0	1	0	1	0	1	0	1	3.79771	0.0788351	0	1
XLOC_043558	8	45994979	45999570	-1.90836	0.983259	0	1	-0.40047	1	-0.704265	1	0.722053	0.0966996	-0.174242	0.875284	-0.199512	0.803834	-0.0154185	1	0.311389	0.868731	0.197531	0.586373	0.545406	0.370498	0.8485	0.00451269	0.0237039	1	0.757996	0.613277	-1.30046	0.528399	-1.79313	0.00198273
XLOC_043840	8	85038197	85044676	0	1	0.75956	1	0	1	0.719096	1	0	1	-2.69036	0.0221428	1.49911	0.330944	0	1	-0.754151	0.202006	-1.00786	0.0824574	-1.97371	0.0199524	0.275615	0.639426	-2.01691	0.00215611	-3.42319	2.76e-13	-0.208593	0.804008	-4.49175	4.58e-19
XLOC_043929	8	97522078	97524628	-1.71201	0.758589	-3.03378	0.0795047	1.73947	0.7106	-2.50239	0.49463	1.0382	0.00321053	-1.15531	0.00545838	0.470218	0.205168	-0.930775	0.142159	-0.719701	0.0413869	-0.0709674	1	-1.02248	5.64e-07	0.264548	0.63533	0.181371	0.825888	-0.42224	0.555324	0.127413	0.875366	-1.76345	1.15e-07
XLOC_044028	8	106993140	106993841	0	1	9.0599	0.0366948	0	1	-6.7063	0.222826	0	1	4.74985	0.0360849	2.54338	0.176089	2.15791	0.491072	-4.12954	0.0586241	0.409724	1	0.104141	1	0.960947	0.716153	3.8013	0.0916577	3.38614	0.239394	1.02951	0.658155	-0.130029	1
XLOC_044085	8	113169817	113170057	0	1	-2.24765	0.77792	-2.09582	0.77287	-8.04359	0.154948	-0.118777	1	0.30169	0.87139	3.44762	0.146407	0	1	-0.893628	0.791135	5.58979	0.00391764	0.943581	0.80215	-0.276581	0.851191	-3.08198	0.239661	-0.61161	0.555324	0.298889	0.88027	-1.83745	0.284437
XLOC_044120	8	117227627	117228479	0	1	0	1	0	1	0	1	0	1	3.41909	0.224293	0	1	4.65832	0.0268785	3.11636	0.0198274	-5.00526	0.0102146	1.02118	0.617641	0	1	0.165979	1	2.86394	0.351527	0	1	0	1
XLOC_044188	8	121803744	121804627	-0.98155	0.958809	0.786317	1	0	1	0	1	2.02881	0.559321	2.78651	0.0502531	0.510764	0.0466021	0.408061	0.153753	0.686153	0.00110328	0.408032	1	0.297906	0.482602	0	1	-2.24175	0.43833	-5.80279	0.000663956	0.491568	0.00961111	-5.02545	2.24e-11
XLOC_044206	8	123030716	123031134	0.445839	1	7.91836	0.00239377	-6.13269	0.221734	2.53137	0.695624	0	1	0	1	-0.896211	0.673638	0.918318	0.592574	-0.067931	1	-1.91679	0.281518	-1.68319	0.244513	-1.40192	0.377552	-0.193587	1	-4.52012	0.0256981	-2.97973	0.0202148	-3.23315	0.216411
XLOC_044216	8	123948594	123949933	-1.02913	1	-1.08789	0.983855	2.39935	0.705583	-2.97828	0.517866	1.48769	7.97e-08	-0.803352	0.00606782	-0.619556	0.132813	-1.61054	3.12e-10	-0.597148	0.00549787	2.04612	3.1e-27	-0.560774	0.0490352	0.122869	0.975084	1.15238	3.56e-08	2.16458	5.18e-12	0.260064	0.472198	0.65177	0.0136326
XLOC_044252	8	126915504	126916036	0	1	0	1	2.51615	0.633582	0	1	-1.60007	0.483156	-2.68298	0.0978313	2.58156	0.330944	2.98573	0.289966	2.29442	0.418746	-2.15654	0.478776	-3.12051	0.244513	3.96604	0.0772301	1.55954	0.44292	-4.51915	0.0256981	1.03306	0.657307	-3.2214	0.216449
XLOC_044389	8	138161406	138161964	0.924267	0.882556	1.07036	0.713042	0.146368	1	1.97943	0.294263	0.664404	1.98e-08	0.259947	0.174629	1.06901	3.24e-10	0.016753	1	0.468886	0.00128546	0.3382	0.0590083	-0.00390857	1	0.884996	1.66e-06	0.126245	0.471909	0.011778	1	1.22627	1.96e-16	1.18844	1.75e-14
XLOC_044439	8	141818843	141819450	0	1	8.37675	0.130445	0	1	0	1	0	1	0	1	-3.83569	0.132813	0	1	-0.0419666	1	3.92883	0.0706419	0	1	1.6967	0.307226	-4.29658	0.0461178	-1.65228	0.341104	-1.31602	0.567069	-3.78248	0.117372
XLOC_044597	8	153713709	153716606	-8.22005	0.137392	-3.31895	0.666652	-8.05733	0.108889	-2.51183	0.794701	-0.0982411	1	2.94545	0.0047139	0.0845015	1	0.549879	0.0921812	0.894131	0.609716	0.52345	0.618309	0.346864	0.888591	0.485494	0.795345	0.189561	1	-0.629992	0.72242	-2.37479	0.0956906	1.59159	0.134719
XLOC_044642	8	157368293	157369347	0	1	-2.26231	0.764007	2.34722	0.732207	0	1	-0.563307	0.543382	0.456525	0.630874	0	1	1.75321	0.0140547	0	1	1.62906	0.00146235	0	1	-1.22025	0.262259	1.53276	0.0242661	-3.58148	0.127354	-0.55197	0.659958	0	1
XLOC_044934	8	171858034	171859635	0	1	0	1	0	1	1.36888	1	-0.0801394	1	4.74857	0.0291573	1.19739	0.00276887	2.2282	4.55e-05	2.99444	0.000136932	0	1	0	1	0.754826	0.0321451	-0.150631	1	-1.07307	0.59937	1.58305	0.374373	-3.23315	0.216411
XLOC_044978	8	173828291	173829903	5.22247	0.371605	1.46858	0.996553	4.47771	0.112192	4.6006	0.366618	0.999347	0.709457	2.9012	0.337831	-0.648419	0.706763	0.366012	0.645832	0.221985	1	-1.3201	0.122969	1.72843	0.0274295	-0.530459	0.789328	-4.76026	0.0173113	-1.2526	0.128988	-0.881978	0.378897	-3.50664	3.99e-06
XLOC_045041	8	176102702	176103333	0	1	5.22383	0.329818	0	1	2.53013	0.695624	1.05579	0.54402	2.08197	0.54611	5.20648	0.00490949	-0.428238	0.953797	0.500709	0.856864	5.2818	0.00258289	0	1	1.16682	0.431705	3.79931	0.0916615	0	1	2.89792	0.243603	0	1
XLOC_045086	8	177287747	177288350	0	1	0	1	0	1	0	1	0	1	2.41857	0.114723	4.00109	0.0686542	0	1	2.29891	0.418746	3.4415	0.0069603	1.03295	0.00109547	0	1	-0.0541416	1	2.7927	0.0610177	0	1	-4.50213	2.43e-12
XLOC_045438	8	21264424	21267254	0	1	0	1	10.2595	0.0136034	0.419156	1	0	1	0	1	0	1	0	1	0	1	0	1	2.36821	0.42522	-2.13927	0.505539	0	1	0	1	0	1	-2.38524	0.417853
XLOC_045449	8	21882659	21883254	3.23694	0.646326	3.45996	0.473072	2.35647	0.77287	2.06805	0.862818	-0.256725	0.900365	0.295563	0.972187	2.63227	0.127369	2.98958	0.289966	0.87638	0.244188	0.224212	1	0.392826	0.835176	0.155231	1	-1.33515	0.200578	-2.1719	0.045556	0.152909	1	0.121142	1
XLOC_045692	8	63302445	63303181	0	1	0	1	-2.09628	0.77287	0	1	1.28721	0.559321	-4.06306	0.0645454	-1.36326	0.317768	2.98573	0.289966	-4.71255	0.0222205	-0.830035	0.549063	1.02106	0.630191	-0.604803	0.732194	0	1	0	1	0	1	-3.78248	0.117372
XLOC_045700	8	64032547	64032956	0	1	-3.14505	0.650146	0	1	0	1	0	1	0	1	0	1	0	1	-0.576404	0.894815	0	1	0	1	0	1	-4.94721	0.00970814	-2.69712	0.316047	-2.76127	0.383059	0	1
XLOC_045703	8	64357479	64361576	0.488107	1	-4.24895	0.40545	-2.91693	0.633582	0	1	0.669611	0.0846786	0.951514	0.16445	-0.191542	0.914557	0	1	0.847768	0.100404	-0.434397	0.154831	0.502159	0.34312	-0.161654	0.88637	-1.36039	0.0387462	1.03674	0.0304249	1.13117	0.203105	-0.57178	0.450619
XLOC_045748	8	70662196	70662966	-2.58069	0.169808	-1.89319	0.207112	-1.7718	0.143543	-5.20011	0.000173364	-0.600449	0.00168681	-0.660561	0.0321357	-1.67123	1.61e-09	-1.77011	1.15e-07	-0.74782	0.00738533	-1.77275	2.26e-09	-2.25206	4.27e-22	-0.0345088	1	0.149094	0.852579	-1.02276	0.000514526	-1.54376	1.33e-10	0.641252	0.185609
XLOC_045903	8	89937918	89940027	-7.82998	0.197822	-3.62201	0.591282	0	1	0	1	1.5046	0.0404877	4.56742	0.0832042	0	1	-0.774646	0.0560065	0	1	0	1	0	1	0	1	0.970332	0.488908	-1.41094	0.239394	1.93946	0.00126941	-1.29252	0.247449
XLOC_046033	8	106137354	106139787	0	1	-7.43712	0.143399	-7.18059	0.174538	0	1	-0.869252	0.298062	-1.4571	0.106631	-3.59571	4.78e-05	0	1	-1.35647	0.0989848	0	1	0	1	-0.92132	0.0657788	0	1	0	1	-1.65794	0.0105042	0	1
XLOC_046143	8	119490149	119492609	1.90454	0.867646	5.67025	0.324123	-4.49972	0.342335	4.02462	0.447946	-0.637473	0.696558	-0.655754	0.800917	-0.175492	1	0.153417	0.993794	-2.38816	3.1e-06	-5.52311	0.00246213	-0.0178355	1	-0.150578	1	-0.0299997	1	-2.24591	1.67e-08	-0.699924	0.557757	-2.54982	4.81e-09
XLOC_046349	8	135267608	135267813	-1.31375	0.963196	0.0277655	1	-8.19339	0.0213785	0.201862	1	0.176943	1	0.148822	1	-0.902884	0.402639	-1.68825	0.043908	0.13969	1	-0.249016	0.924478	0.359471	0.993785	0.248788	0.935155	-0.502755	0.591039	-0.766934	0.668564	0.592744	0.580483	0.05491	1
XLOC_046753	8	164512665	164515891	3.00654	0.623192	4.42058	9.46e-09	-1.18806	0.976588	3.64488	0.00407844	2.20339	3.02e-19	2.17868	4.03e-08	2.27295	2.4e-21	1.32811	1.62e-09	0.849611	0.0267601	1.01848	0.00746895	1.78738	1.07e-11	1.13171	3.23e-07	0.203647	0.281338	-0.31323	0.782004	1.55242	6.05e-11	-1.48675	0.000505746
XLOC_046907	8	172058781	172061398	-3.03929	0.736983	3.63672	0.597485	-5.5506	0.292258	2.53013	0.695624	0	1	0	1	1.4742	0.0980343	-0.216989	1	1.14311	0.0424089	-0.670522	0.369211	0.680631	0.590058	-0.494517	0.742356	0.043202	1	0	1	0.15096	1	-3.24495	0.215853
XLOC_046966	8	173728719	173729710	5.08289	0.396864	6.76042	0.0308288	0	1	4.6367	0.392314	2.24806	0.142377	6.35486	7.41e-05	2.49212	0.103145	2.63173	0.126709	1.32715	0.55456	1.77344	0.367859	3.75407	0.11152	1.96791	0.133384	0.19272	1	4.30874	0.0834253	2.89801	0.243603	5.76406	0.0015681
XLOC_046986	8	174389958	174390538	-9.40333	0.0513963	0	1	3.87932	0.410936	0	1	4.03374	0.10747	0.82898	0.752951	0.855014	0.668912	-0.360369	1	0.26453	1	0.404181	1	-5.43869	0.0295409	-1.31394	0.571088	-2.24175	0.43833	5.2772	0.00909997	1.0939	0.515878	-1.49353	0.512646
XLOC_047066	8	177209500	177210062	2.07275	0.838954	1.81495	0.716232	-2.72675	0.619902	-0.860588	1	-1.59689	0.483156	-1.435	0.341686	0.484819	0.788582	-0.413345	0.987739	-0.445665	0.807527	-0.523643	0.786524	1.33301	0.42522	1.08123	0.211427	-0.23474	0.956881	5.01997	0.0186086	2.29119	0.0995789	-1.81336	0.227603
XLOC_047152	8	1476361	1477779	-3.03929	0.736983	0	1	-2.91693	0.633582	0	1	-0.439443	0.932634	2.08197	0.54611	-3.83462	0.132813	0	1	-2.34219	0.410869	3.93043	0.0706419	0	1	3.40153	0.16188	3.60142	2.5e-08	4.71071	0.036321	0	1	-4.13474	0.0691721
XLOC_047155	8	2924569	2927002	0	1	0	1	0	1	0	1	0	1	2.08291	0.54611	2.58156	0.330944	-1.40767	0.0099122	0	1	0	1	0	1	-2.13927	0.505539	0	1	0	1	0	1	0	1
XLOC_047185	8	12701978	12702415	0	1	0	1	5.26405	0.235033	0	1	0	1	5.96496	0.000455788	-3.83676	0.132813	1.85156	2.45e-20	0.79161	0.841149	0.0379701	1	-2.27778	0.45134	1.6481	0.386908	0.718326	0.797859	0	1	0.129562	1	-1.61211	0.343154
XLOC_047189	8	15020264	15021068	1.30219	1	0	1	0.0596125	1	2.53013	0.695624	-0.787018	0.804265	0.108074	1	-0.0981047	1	0	1	0.868983	0.700648	0	1	-0.12739	1	0	1	-0.0501484	1	4.06415	0.109937	0.338589	0.862724	-6.08465	0.000191313
XLOC_047194	8	17606206	17607456	1.90836	0.888092	-0.0402847	1	3.59623	0.478177	0	1	0	1	0.514161	0.762415	0.904353	0.523538	2.15791	0.491072	-2.34219	0.410869	-2.15654	0.478776	1.41353	1.02e-07	0.946837	0.352561	1.33657	0.106378	1.30144	0.23894	0	1	-1.94797	0.00759287
XLOC_047203	8	20885858	20886555	0	1	-1.35359	0.98045	0	1	1.71581	0.919124	-0.14345	1	2.08291	0.54611	1.04289	7.2e-05	2.15999	0.491072	0.134146	1	0.0174634	1	0.380394	0.561116	0.0441047	1	0.796767	0.00372176	-0.77688	0.0450567	1.14912	0.0626222	1.03148	0.00806581
XLOC_047230	8	29355858	29356120	3.20522	0.687577	3.92187	0.487594	-2.09628	0.77287	4.41772	0.43525	0.433561	0.819883	-0.202751	1	-0.646514	0.203268	-2.51828	0.357039	0.696468	0.102381	-2.3431	0.000941115	0	1	-0.56085	0.201609	-3.10943	0.0379891	-0.646116	0.966632	-0.0513701	1	-3.23315	0.216411
XLOC_047232	8	32874266	32875792	0.491625	1	0	1	-2.91693	0.633582	-1.08005	1	0.813245	0.405559	-2.17748	0.0546355	-1.32215	0.000604992	-0.177163	1	0.367727	0.650593	1.25772	0.270505	-4.99059	0.00714617	0.163209	1	-2.05555	1.34e-15	-2.41399	4.51e-08	-0.86871	0.23288	-2.39578	8.86e-05
XLOC_047233	8	32875939	32879536	2.4018	0.775428	-3.62547	0.575858	0.824808	1	4.24441	0.386114	0.0269198	1	-1.51387	0.064056	-0.853972	0.178565	-1.01566	0.0417159	-0.0758563	1	-0.964732	0.456266	-0.814273	0.777188	-0.0912636	1	-1.57503	1.3e-10	-1.98546	5.95e-05	0.956809	0.0864535	-2.05253	0.00147909
XLOC_047234	8	32880046	32880943	0	1	0	1	0	1	0	1	2.84514	0.35457	2.08291	0.54611	0	1	-4.8764	0.00874797	2.29442	0.418746	0	1	0	1	3.43557	0.159138	-1.40248	1.42e-07	0	1	4.74511	0.010261	0	1
XLOC_047235	8	32881882	32885591	3.503	0.609898	0	1	5.148	0.255132	-3.3706	0.6448	0.371639	0.900728	-2.83698	0.102316	-2.39968	0.000222582	-2.17833	0.0441361	2.11533	0.121514	1.09301	0.371649	3.75373	0.11152	-0.456971	0.740529	-3.02838	1.66e-86	-5.08435	0.0110758	-0.920818	0.186677	-1.28592	0.406562
XLOC_047236	8	32890005	32891380	0	1	0	1	0	1	0	1	-0.817461	0.713586	0	1	0	1	0	1	-2.34219	0.410869	0	1	0	1	0	1	-2.36033	1.81e-08	2.05418	0.555324	0	1	-0.102521	1
XLOC_047237	8	32891475	32892217	0	1	0	1	0	1	0	1	0	1	0	1	0	1	-3.92455	0.0764474	0	1	0	1	0	1	0	1	-2.07983	5.08e-09	0	1	0	1	0	1
XLOC_047240	8	32897279	32899100	0	1	0	1	0	1	0	1	0	1	0	1	-0.396472	1	3.51158	0.175608	-3.73685	0.107905	0	1	0	1	-2.13927	0.505539	-2.51399	3.19e-14	0	1	0	1	0	1
XLOC_047241	8	32908102	32909856	0	1	0	1	0	1	0	1	0	1	0	1	1.33747	0.594037	0	1	0	1	0	1	0	1	0	1	-2.11507	7.11e-07	0	1	0	1	0	1
XLOC_047242	8	32921661	32923450	0	1	0	1	0	1	0	1	0	1	0	1	0	1	-2.51817	0.357039	0	1	0	1	0	1	0	1	-2.59144	4.7e-07	0	1	0	1	0	1
XLOC_047243	8	32925437	32926951	0	1	0	1	0	1	0	1	0	1	0	1	0	1	-2.51828	0.357039	0	1	0	1	0	1	0	1	-1.8511	0.000390926	0	1	0	1	0	1
XLOC_047249	8	34466430	34467091	-2.15896	0.838954	0	1	-8.84457	0.0819638	3.93977	0.483641	-1.45414	0.00280475	-3.88497	5.6e-07	0.515521	0.952127	-1.54298	0.00139656	-2.35325	1.36e-16	4.32232	0.0344071	-1.86409	0.000460584	1.12458	0.600255	-4.1997	1.27e-19	-4.12528	0.0557301	0.547964	0.784601	-5.60345	2.61e-09
XLOC_047250	8	34822846	34823339	-1.97608	0.823653	-4.02869	0.390017	-2.21157	0.712029	-5.54715	0.139562	-0.532728	0.00877911	-0.885783	9.34e-06	-0.387159	0.761834	-0.875863	0.000587087	-1.35198	4.56e-10	0.661524	0.000666299	1.20059	7.66e-08	-1.24685	0.0431139	-1.48065	1.21e-11	1.08702	0.00232153	-1.53529	3.79e-13	1.04737	0.064283
XLOC_047255	8	35847020	35849007	5.43757	0.369247	-6.73367	0.249113	0	1	1.4394	0.984793	0	1	0	1	3.49203	0.14308	-1.00772	0.563975	0	1	0	1	0	1	0	1	-1.63017	4.21e-05	-1.22878	0.0461372	0.811001	0.0459106	-0.812608	0.195512
XLOC_047256	8	35851524	35853247	3.88895	0.564436	1.36607	1	-1.68631	0.773606	3.08981	0.397334	-3.49281	0.00032872	-1.08299	0.347954	-0.0277335	1	-1.61436	0.00576689	-0.172581	0.916998	-0.218412	0.84921	0.486994	0.872984	0.0245531	1	-1.22007	0.00253597	-2.32365	7.54e-10	0.431976	0.187978	-1.73529	7.56e-08
XLOC_047257	8	35853326	35855947	2.71249	0.671719	-0.976929	0.929398	3.71533	0.340183	0.513372	1	4.51323	0.0589976	-0.476192	0.54611	1.01755	0.0508624	0.238978	0.645832	2.46187	6.12e-13	1.31957	0.00770388	1.32076	0.0211571	0.825144	0.0153686	-0.870575	7.81e-05	-1.49711	1.95e-10	-0.193463	0.550158	-1.23815	0.00012817
XLOC_047258	8	35891085	35891750	0.912333	1	2.68962	0.721951	2.51615	0.633582	3.68088	0.56898	-1.31456	0.29436	-0.495377	0.683127	0.0961721	1	0.197904	1	0.557382	0.734201	-2.88728	0.0320255	1.47612	0.512571	-2.6209	3.54e-08	-1.82608	0.114431	-0.956536	0.28626	-0.264748	0.808921	-1.26568	0.00715615
XLOC_047261	8	37514701	37516429	0	1	0	1	4.96295	0.285614	0	1	0	1	0	1	0	1	5.81648	0.00105174	0	1	0	1	0	1	0	1	9.8318	8.24e-48	5.1507	0.0157567	0	1	2.26729	0.450527
XLOC_047263	8	39793646	39794222	0	1	0	1	0	1	0	1	0.61288	0.915847	-5.59896	4.87e-11	-0.825415	0.793952	-1.69644	0.00880518	-7.59241	2.53e-11	-1.14835	0.0887939	-4.33944	0.0416445	-2.30148	0.0359314	-6.502	1.34e-05	-2.41492	0.0882512	-6.35852	0.000105102	-0.925404	0.0806001
XLOC_047269	8	42255601	42256185	2.92475	0.758589	0	1	-2.41628	0.747618	4.6367	0.392314	1.04386	0.559321	0.293437	1	-0.786008	0.194639	-2.46335	0.133498	-1.19876	0.397336	-0.229669	1	0.104544	1	0.028008	1	0	1	-1.69473	0.25768	2.11199	0.030972	0.459366	0.855851
XLOC_047270	8	42512781	42513811	0	1	0	1	6.68586	0.156099	0	1	2.03199	0.559321	-0.619413	0.910681	0.191846	1	3.17628	0.000932411	1.98071	0.132969	-2.13362	0.184484	0.106362	1	-0.177947	0.965293	3.2662	0.182255	2.87035	0.351527	0.97856	0.329961	-2.62335	0.168758
XLOC_047283	8	48895983	48896191	0	1	0	1	7.55776	0.107841	0	1	0	1	0	1	0	1	-2.51828	0.357039	0	1	0	1	0	1	0	1	1.23223	0.000284619	0	1	0	1	0	1
XLOC_047292	8	51448708	51449554	2.10267	0.844332	2.40986	0.739063	2.05211	0.777117	-4.48108	0.482399	0.0778807	1	-0.00337491	1	1.53212	0.383628	-1.10417	0.200505	0.235927	0.922482	-0.0272288	1	2.12326	0.00117142	0.640986	0.704235	-1.94219	0.0326527	2.04876	0.0109931	0.61577	0.230293	0.275439	1
XLOC_047304	8	55440287	55443884	0	1	0	1	1.65809	0.835311	0	1	-0.0343865	1	-2.04573	2.03e-07	-1.54084	0.000160571	-2.75259	3.34e-64	-3.21105	0.205536	-1.76891	0.000319736	-1.01676	0.00158118	-1.9252	2.41e-11	0	1	0	1	-3.27893	0.264027	-8.26049	1.53e-15
XLOC_047309	8	58081821	58082054	-3.52492	0.647172	-7.64745	0.190362	-3.54361	0.539541	8.09597	0.126967	0	1	-5.42312	0.00146379	-0.770072	0.584359	-4.18726	0.000163969	0	1	0	1	-0.837661	0.751066	-1.76876	0.0492387	0	1	-2.33891	0.00864224	0	1	-3.02458	0.00186027
XLOC_047325	8	67464503	67466139	9.37886	0.0483957	4.80731	0.250324	2.11338	0.700843	0	1	2.41162	0.0189217	-1.0201	0.0955683	-2.69447	1.19e-11	0.102608	1	1.5647	0.0103118	-0.324886	0.744337	0.00671036	1	-0.480646	0.0891967	-2.84961	1.07e-15	-1.36285	0.0835707	0.77627	0.00877897	-4.10768	4.77e-08
XLOC_047327	8	67537443	67538020	0	1	3.45535	0.50275	2.02533	0.797777	0	1	1.22393	0.446863	1.67483	0.303386	-0.189608	1	0.469485	1	-3.08639	0.023037	-1.41212	0.10382	3.75373	0.11152	-0.566848	0.239989	-3.10577	0.019638	-0.063237	1	-1.83345	5.1e-06	-2.62703	4.02e-07
XLOC_047329	8	67981361	67981780	0	1	0	1	0	1	0	1	0	1	4.91273	0.0199248	0	1	0.314878	0.549726	0	1	0	1	0	1	0	1	0	1	0	1	0	1	0	1
XLOC_047330	8	68141581	68141805	0	1	0.433963	1	-2.91631	0.633582	0	1	0	1	0	1	3.44762	0.146407	0	1	0	1	-2.15654	0.478776	0	1	3.40153	0.16188	6.56893	1.73e-39	0	1	-1.9647	0.580483	0	1
XLOC_047331	8	68262738	68263334	6.51892	0.214307	0	1	5.3663	0.243353	0	1	0.870274	0.0553251	-0.772036	0.402549	0	1	-0.947963	0.01666	-0.28064	0.685193	-0.512096	0.856159	1.86367	0.00893744	-2.13927	0.505539	0.206836	0.872684	0	1	-2.76481	0.383059	-6.53252	2.58e-05
XLOC_047334	8	68764993	68766211	0	1	0	1	0	1	0	1	1.15265	0.171973	-3.52061	0.14326	1.5092	0.254433	-4.62312	0.0179057	-1.40334	0.0604916	-2.66779	0.0150541	-1.11793	0.56719	-1.14078	0.408502	-0.0623905	1	-3.58148	0.127354	0.772625	0.278794	-1.67688	0.181287
XLOC_047348	8	70938573	70939640	2.4018	0.775428	6.43859	0.207846	0	1	-2.17559	0.80551	0	1	0	1	0	1	-3.38647	0.161071	0	1	0	1	0	1	0	1	2.75031	3.32e-05	0	1	0	1	0	1
XLOC_047374	8	81379818	81380127	0	1	8.04916	0.160562	0	1	0	1	-0.811339	0.721776	2.9012	0.337831	-2.9321	0.315842	-0.744679	0.175644	0.624957	0.796002	1.77815	0.0754519	0	1	1.67563	0.316069	-3.08109	0.239661	-2.78727	0.025765	0.0201619	1	-0.102521	1
XLOC_047380	8	85303410	85304533	0	1	0	1	0	1	5.29281	0.318029	0.996522	0.709119	0	1	0	1	0	1	0	1	0	1	-3.12086	0.244513	-2.13927	0.505539	0	1	-4.82903	0.0112525	0.915417	0.397676	-5.26988	0.00491535
XLOC_047386	8	89942290	89943417	0	1	4.59167	0.394042	0	1	0	1	-4.17435	0.0411676	-0.559183	0.993991	0	1	-1.84028	0.0052428	0	1	0	1	0	1	0	1	0.168219	1	-0.366294	0.966632	0.161142	1	-0.506546	0.905277
XLOC_047387	8	90457731	90458655	3.18382	0.758589	0	1	0.592433	1	-3.84518	0.559358	2.03199	0.559321	2.08291	0.54611	2.58156	0.330944	0	1	0.783189	0.844253	-0.388516	0.32048	0	1	-3.908	1.71e-05	0	1	1.25996	0.00128359	0	1	0.658178	0.220697
XLOC_047404	8	98441944	98443271	-3.88504	0.592654	-4.82855	0.36507	5.69245	0.198646	-3.89355	0.541062	0.0976845	1	-4.06308	0.0645454	-0.872959	0.798102	3.51337	0.175608	-2.13042	0.21546	-2.15654	0.478776	0.100322	1	-4.42044	0.0599238	-2.2427	0.43833	-0.367473	1	-1.24239	0.392329	-4.67821	0.0384455
XLOC_047407	8	98959277	98960357	2.29018	0.775428	0.256367	1	-3.82153	0.498126	-0.875357	1	-0.388614	0.794833	-1.48751	0.118024	-1.92899	0.000312298	-2.30224	6.75e-09	0.274738	0.900037	-0.402285	0.865587	0.452149	0.773013	-1.4882	6.89e-06	-2.18892	0.0282853	-3.84425	5.35e-26	0.284403	0.717622	-3.05532	5.08e-10
XLOC_047412	8	99005492	99007437	-2.15896	0.838954	2.22202	0.764007	-2.91662	0.633582	0	1	2.77257	0.0040613	-6.21598	1.6e-05	-0.950434	0.41426	-4.21864	7.04e-07	1.19396	0.0172664	-2.98537	0.278284	-1.29584	0.332626	0.576794	0.583596	-3.23867	0.00234008	-3.5812	0.127354	2.29177	8.57e-08	-3.98081	0.00155871
XLOC_047413	8	99007607	99010846	9.11397	0.115866	0	1	2.86748	0.636508	3.401	0.564683	1.28949	0.0739063	-0.164829	1	-0.49155	0.735787	-3.85149	2.47e-05	0.670688	0.168333	-2.15654	0.478776	-1.76912	0.207918	-1.56555	0.0560123	-5.73221	0.00112014	0.0187247	1	1.12359	0.00391119	-5.68005	0.00101242
XLOC_047415	8	99240763	99241253	2.60271	0.758589	1.41129	0.859705	2.32071	0.77287	0	1	3.73787	0.15651	-1.98443	3.74e-07	-1.91864	1.29e-11	-1.87893	1.76e-27	-3.764	0.000489813	-1.91679	0.281518	-0.469624	0.314426	-1.64975	2.69e-13	-2.2611	1.76e-06	-3.60324	2.18e-55	-0.138966	1	-2.79824	6.83e-25
XLOC_047421	8	99471545	99473330	0	1	2.60777	0.732041	-10.6614	0.0158372	0	1	0	1	0	1	0	1	-4.0281	1.31e-14	-3.21105	0.205536	0	1	0	1	0	1	0	1	-4.51915	0.0256981	0	1	3.11275	0.252684
XLOC_047428	8	99952341	99952541	0	1	0	1	0	1	0	1	0	1	0	1	0	1	0	1	0	1	0	1	-2.96755	7.85e-08	0	1	0	1	0	1	0	1	-5.1074	0.00760741
XLOC_047429	8	100008637	100009969	1.07112	1	0	1	0	1	-3.01155	0.695624	1.29811	0.553061	0	1	0	1	0	1	2.83669	0.0461983	-2.15654	0.478776	-0.805445	0.161971	2.53778	0.355292	0.701459	0.573781	-2.69681	0.316047	0	1	-4.73721	2.53e-05
XLOC_047435	8	102176364	102178053	0	1	0	1	-4.58103	0.400348	2.53013	0.695624	0	1	0	1	0	1	0	1	3.14608	0.22116	0	1	0	1	0.162106	1	-2.31802	1.57e-06	0	1	-1.96094	0.580483	3.10822	0.252684
XLOC_047443	8	103375379	103383307	0.609093	1	5.43855	0.0393845	3.44051	0.000193736	1.5711	0.913525	0.838483	0.00185104	-0.768956	0.00781586	-0.101727	0.856784	-1.55461	2.01e-14	0.841431	5.16e-07	-0.0456493	1	0.13198	1	0.12118	0.613919	-1.36142	3.92e-16	-2.5058	5.61e-14	1.7715	3.64e-52	-3.08106	3.39e-20
XLOC_047448	8	104073733	104073957	3.69987	0.492736	5.44861	0.0233015	3.08481	0.133105	0	1	0	1	-2.64116	0.337831	0.979286	0.0796593	0	1	2.91784	9.61e-08	-0.801591	0.710282	0.91631	0.0259353	2.53778	0.355292	2.98317	0.000136758	-3.58092	0.127354	-0.888036	0.0184557	-4.45625	0.0371179
XLOC_047449	8	104323718	104324197	0	1	0	1	8.87281	0.0522746	0	1	0.788784	0.562028	3.42154	0.224293	3.49203	0.14308	1.05643	0.249485	-0.292596	0.782332	-4.44308	0.0408462	1.18271	0.285648	-0.489027	0.548924	-2.4286	0.0128511	-2.69712	0.316047	-3.95214	0.131654	-5.11377	0.00718086
XLOC_047461	8	107014008	107014487	0	1	0	1	-2.09628	0.77287	6.66341	0.18263	2.84208	0.35457	-1.34641	0.451285	-3.08551	0.00154618	-2.04682	0.00466375	0.475617	0.853268	0	1	-2.27759	0.45134	-0.918162	0.303786	-3.60102	0.00301349	-4.593	6.16e-06	-1.44322	0.0389982	-4.38641	0.000240071
XLOC_047462	8	107159786	107160211	0	1	0	1	0	1	2.53137	0.695624	2.82276	0.028974	0	1	4.00109	0.0686542	0	1	2.96131	0.00514198	0.405872	1	4.14203	0.0603099	1.28654	0.187372	-3.08109	0.239661	0	1	3.21768	0.000296111	0	1
XLOC_047472	8	112125675	112126210	0	1	-4.02219	0.523983	4.55543	0.322037	5.13264	0.382271	-3.62932	0.10752	-1.35479	0.0334297	-2.90756	3.27e-16	-1.996	2.57e-17	0.454248	0.74102	-2.42376	0.0346834	-0.697568	0.213691	-2.05942	1.48e-14	-3.60159	0.000118387	-3.49862	2.14e-39	0.236187	0.959933	-3.09492	1.62e-19
XLOC_047478	8	115554934	115555430	0	1	-2.26231	0.764007	0	1	0	1	-0.787238	0.804265	0	1	0	1	-1.38703	0.304837	0	1	0	1	0	1	-2.14073	0.505539	-2.24175	0.43833	-2.41479	0.0441772	-0.631297	0.664432	-6.18135	9.89e-05
XLOC_047489	8	121705654	121706469	7.17779	0.119763	-0.444451	1	1.90932	0.826774	0.134909	1	0.615818	0.915847	-3.14164	2.22e-10	-2.83743	1.42e-10	-1.82759	4.21e-11	-0.847984	0.215842	-2.33454	0.0438698	-0.998673	0.0840974	-1.52699	3.33e-08	-4.12072	2.02e-18	-5.40496	2.86e-47	-1.63605	0.0032731	-3.71522	1.63e-26
XLOC_047493	8	123278623	123280332	7.74426	0.14141	0	1	3.67781	0.448583	0	1	0	1	0	1	1.77947	0.00906525	0	1	-2.35447	0.410869	-2.15539	0.478776	-0.66216	0.794463	0	1	-0.578893	0.808108	-3.60392	0.01089	2.89801	0.243603	5.42175	0.00659778
XLOC_047495	8	124203953	124204165	-3.36028	0.632884	1.39394	0.963794	2.86782	0.59193	0.431407	1	1.07266	0.416057	-0.0518492	1	-0.628588	0.38094	0.476725	0.693878	0.324178	0.916541	-1.35418	2.52e-06	-0.702127	0.48858	-0.984942	0.0670403	-0.13895	1	0.199098	1	0.975625	0.409038	-0.845673	0.234441
XLOC_047505	8	126622300	126623563	4.05673	0.519313	0	1	0	1	0	1	0	1	0	1	-4.13354	0.115223	-3.79084	0.000635761	-3.74772	0.107025	1.23416	0.623023	0	1	0.0566594	1	3.2662	0.182255	-4.51939	0.0256981	-0.0732774	1	-1.35344	0.449864
XLOC_047517	8	130069428	130069644	6.08275	0.060164	1.63822	0.771009	0	1	0.466024	1	0	1	-2.68913	0.0532241	-1.18334	0.382006	-2.21528	0.00125446	-1.58919	0.225159	2.47652	0.152237	-1.11834	0.56719	-1.58153	0.0739612	-3.99244	0.079601	-3.82752	1.41e-07	1.56673	0.0905772	-1.86558	0.0892992
XLOC_047529	8	135179288	135180783	2.4018	0.775428	0	1	0	1	0	1	4.28046	0.0744453	4.10118	0.105223	0	1	1.68796	0.00275108	4.06154	0.0687542	0	1	0.0906194	1	2.53778	0.355292	4.75476	0.0190413	0	1	0	1	-2.3723	0.417853
XLOC_047545	8	141498846	141503699	-6.19094	0.341894	1.21976	0.991314	-1.36091	0.985929	2.53013	0.695624	0.450063	0.47717	-2.64116	0.337831	-0.256965	1	0	1	1.68977	3.38e-08	-2.15654	0.478776	-0.40806	0.928339	0.582371	0.350278	-0.613713	0.156341	0	1	2.19098	0.0023225	-4.4464	0.0413527
XLOC_047547	8	143106805	143108322	7.32955	0.238469	-2.37677	0.764007	-6.19098	0.204141	-2.12676	0.80551	-0.0372506	1	0	1	-1.44095	0.174651	2.15791	0.491072	1.18499	0.323573	0	1	1.07439	0.364181	-0.0744717	1	2.81978	9.51e-05	-2.69681	0.316047	2.38294	0.178607	-5.07319	0.0219329
XLOC_047554	8	147031821	147032020	0	1	0	1	-5.64808	0.28341	-2.12676	0.80551	0	1	0	1	0	1	0	1	0	1	0	1	0	1	0	1	4.89698	1.48e-16	0	1	0	1	0	1
XLOC_047555	8	147514544	147515017	1.39496	1	-2.47922	0.789726	-3.81816	0.498126	5.91163	0.238726	2.03199	0.559321	0	1	4.42343	0.03303	-0.801013	0.774661	0.898648	0.199549	0.137555	1	1.18112	0.0033416	0.398504	1	-0.401652	0.245721	0.553551	0.718565	2.89801	0.243603	-0.678013	0.435982
XLOC_047567	8	154027022	154027576	0	1	0	1	0	1	0	1	-2.14596	0.246228	3.4199	0.224293	0	1	1.45797	0.346301	3.14186	0.22116	-2.15654	0.478776	-0.261728	0.64406	0.830039	0.731235	0	1	-2.69681	0.316047	-2.76127	0.383059	-4.10787	1.07e-05
XLOC_047568	8	154039030	154039591	0	1	0	1	0	1	0	1	0	1	0	1	0	1	2.15999	0.491072	0	1	0	1	-0.025988	1	0	1	0	1	0	1	0	1	-6.48221	1.63e-05
XLOC_047569	8	154124230	154124799	2.82083	0.758589	8.86606	0.044246	9.57436	0.0306367	6.91821	0.17235	0.870381	0.652867	5.31064	0.0403075	4.36665	0.0355177	0	1	0	1	4.32232	0.0344071	0	1	2.68287	0.0443257	2.40773	0.383817	-1.53022	0.539802	-3.65145	0.189071	-3.24495	0.215853
XLOC_047573	8	155091509	155092130	0	1	0	1	0	1	0	1	0	1	5.53491	0.00753992	0	1	1.21246	0.011903	0	1	0	1	0	1	0	1	2.40997	0.383817	0	1	0	1	0	1
XLOC_047584	8	160371476	160371766	0	1	0	1	0	1	0	1	0	1	0	1	4.96652	0.00727504	0	1	0	1	-0.358635	0.345666	0	1	0	1	0	1	-2.69681	0.316047	5.5291	0.000524733	0	1
XLOC_047595	8	162661442	162661807	9.25128	0.108792	7.88257	0.119874	2.25739	0.77287	0.354549	1	-0.151643	1	-2.31764	0.0494416	-1.86675	0.169142	0	1	-2.24932	0.0703533	0.436603	0.887927	1.13152	0.00870049	0.462658	0.955996	1.57246	0.00874692	-1.53453	0.281919	-3.65145	0.189071	-6.98538	2.31e-07
XLOC_047628	8	169280953	169282220	0	1	2.05996	0.845001	1.00845	1	0	1	1.24745	0.241284	-2.08994	0.0829788	1.30977	0.129111	-0.516883	0.407439	0.595785	0.52932	0.96809	0.182078	0.203369	1	-0.128369	1	1.63501	0.0335653	0.0449038	1	-1.14854	0.170603	-6.85806	7.18e-06
XLOC_047639	8	171859816	171860985	2.60271	0.758589	2.22202	0.764007	-4.73171	0.32514	-5.35718	0.361838	-1.04792	0.0620574	-0.824145	0.337831	-0.992376	0.137414	-0.314095	0.798235	1.20829	0.0586241	-4.19393	0.0674336	0.293946	0.788014	-0.213283	0.861954	-2.26747	9.83e-10	-1.57502	0.028092	-1.29854	0.171915	-2.90258	1.51e-06
XLOC_047650	8	173130574	173130866	5.64824	0.343486	-3.14505	0.650146	-3.8174	0.498126	-2.13916	0.852884	0.11814	1	-1.93613	0.132274	-4.39085	0.0900012	0	1	-0.203422	1	0.430674	0.920722	5.66824	4.57e-30	-1.20284	0.505539	0.644546	0.690475	0	1	-1.76311	0.171786	2.26978	0.450527
XLOC_047651	8	174536822	174537704	-0.197228	1	-4.67537	0.354985	-0.407217	1	0	1	4.49709	0.0473222	-0.559159	0.993991	0.252982	1	-1.43099	0.0247956	3.17147	0.00259134	0	1	0.943948	0.80215	0.125315	1	-1.28148	0.427805	0	1	2.2323	0.0298643	-4.17468	0.0665105
XLOC_047653	8	174544644	174545961	3.503	0.609898	-7.27493	0.212882	-4.36864	0.426961	0	1	-0.709122	0.915847	0	1	-0.361079	0.962684	-0.581062	0.528687	2.71836	0.00630555	0	1	4.14171	0.0603099	-0.289208	0.86713	-5.26088	0.00426639	0	1	2.23013	0.0280553	-3.2214	0.216449
XLOC_047880	9	14537959	14538389	-1.31191	0.966274	1.45875	0.768892	4.55971	0.323234	0.354184	1	2.7248	0.0393849	0	1	1.16654	0.346011	0	1	0.470026	0.953992	-0.364899	0.814213	0	1	0.172579	1	-0.925047	0.501894	-2.07511	0.302967	-2.76127	0.383059	-3.2214	0.216449
XLOC_048316	9	67790267	67790606	-9.37227	0.11346	-2.29608	0.764007	-6.53419	0.212339	0	1	1.5006	0.279897	4.74907	0.0306153	3.06532	0.0346012	0	1	2.24957	0.0345809	-0.984204	0.718527	1.79269	0.244013	1.27922	0.630707	1.27724	0.178126	3.38318	0.239394	-1.51517	0.408846	2.26729	0.450527
XLOC_048409	9	83879154	83883524	0	1	-0.334574	1	4.97124	0.261261	-0.361888	1	-1.59711	0.483156	-0.397371	0.414386	-3.00689	3.62e-09	0.950498	0.00105387	-0.0661933	1	-1.17527	0.225118	0.205151	0.871377	-2.35785	1.24e-10	-4.29575	0.0481453	-0.582306	0.0986554	-1.2042	0.258608	-2.72376	1.19e-13
XLOC_048420	9	85595707	85597920	-5.79404	0.376906	0	1	0	1	0	1	3.00861	0.000706023	-3.52061	0.14326	-0.395182	0.935485	-1.88869	0.195114	0.365796	0.74445	0.0416532	1	-1.66703	0.41679	0.469276	0.992203	-1.49556	0.350361	-1.52702	0.539802	1.03298	0.657307	-1.88496	0.344053
XLOC_048449	9	90800984	90801888	0	1	0	1	0	1	0	1	1.36265	0.349927	2.90207	0.337831	0	1	0	1	2.72623	0.00585522	0.725844	0.578611	0	1	0	1	0.582377	0.839254	0	1	2.56104	0.00497834	0	1
XLOC_048511	9	98045824	98046396	0	1	0	1	-5.73847	0.274754	0	1	-3.67624	0.00258104	0.259195	1	-0.0119828	1	3.50979	0.175608	0	1	0	1	-3.12068	0.244513	-4.98388	0.0163902	-3.60766	0.136248	-2.69712	0.316047	0	1	0	1
XLOC_048541	9	100820606	100821890	0	1	3.52262	0.573505	0	1	0	1	0	1	2.08197	0.54611	4.68691	0.0182346	2.15791	0.491072	0	1	0	1	0	1	-2.96764	0.307226	0	1	0	1	0	1	3.10822	0.252684
XLOC_048554	9	102437865	102438310	0	1	-7.44425	0.202198	0	1	0	1	2.03199	0.559321	0	1	0	1	2.15791	0.491072	0	1	4.32081	0.0344294	4.14219	0.0603099	0	1	4.48932	0.0308831	0	1	4.34772	0.027619	0	1
XLOC_048766	9	120968846	120969519	-5.45092	0.383666	-0.276233	1	-1.87923	0.780512	0.173206	1	4.9935	0.0149038	-0.825938	0.473075	1.03169	0.198439	0.540699	0.676677	-1.69875	0.115831	-1.96424	0.0264154	0.879168	0.66024	1.46723	0.0918518	-0.494457	0.717661	-0.788372	0.428212	-1.46215	0.189304	-0.906887	0.469522
XLOC_049080	9	144185143	144185888	0	1	-3.62547	0.575858	0	1	0	1	0	1	0	1	2.60583	0.330944	0	1	0	1	0	1	0	1	0	1	0	1	0	1	5.88508	0.000848094	0	1
XLOC_049156	9	147937504	147938508	0	1	4.55559	0.398876	0	1	0	1	0	1	0	1	0	1	2.15791	0.491072	-4.64387	0.0235274	-4.44631	0.055356	0	1	-0.95122	0.766641	-2.2427	0.43833	2.0507	0.555324	-2.76836	0.383059	-5.14102	0.0131317
XLOC_049180	9	149177020	149177851	-1.45119	0.971394	7.16538	0.205361	7.8459	0.00513673	4.99751	0.35939	-1.08295	6.01e-05	-2.8358	1.89e-46	-2.06632	0.000151554	-1.41746	1.71e-19	-2.19734	8.8e-34	-1.3877	0.127048	-0.67233	0.00524248	0.447428	0.543259	-3.68032	1.98e-188	-3.57037	2.58e-14	-0.736186	0.0390348	-3.72468	6.01e-32
XLOC_049238	9	152416510	152417876	0	1	0	1	0	1	0	1	0	1	4.91175	0.022464	0	1	0.331386	0.293618	0	1	3.39293	0.151689	0	1	0	1	0	1	0	1	0	1	0	1
XLOC_049498	9	7162300	7164288	-9.94109	0.0243276	-0.0198571	1	0.674153	1	0.387823	1	1.91081	4.68e-06	-0.00666484	1	-0.765778	0.00195723	-1.01331	0.415596	1.38882	0.0775819	0.0891274	1	0.312883	0.677057	0.511513	0.480754	-2.38029	1.78e-39	-0.89409	0.0532787	-1.29621	1.97e-18	-0.993161	0.0241741
XLOC_049592	9	14223780	14224469	-8.44893	0.111481	-2.18722	0.764007	4.22073	0.425103	-2.84197	0.705035	-1.31356	0.276982	1.36502	0.277654	-3.17158	0.0153904	3.75271	0.00092277	3.03206	0.00474045	-3.11439	0.00102833	4.91357	0.0104595	-0.633177	0.666958	0.125314	1	0.996683	0.499302	0.601426	0.533763	0.575873	0.690542
XLOC_049627	9	16728107	16728510	-4.03761	0.272811	-2.8875	0.239307	0.759211	1	-4.20539	0.0241458	-0.632519	0.292276	2.36538	5.11e-05	-1.48046	0.00666219	0.976866	0.496729	0.0455313	1	-1.14227	0.0199074	-0.57002	0.558557	0.493798	0.667868	-0.81828	0.154176	-0.209469	1	-0.0754723	1	0.988464	0.508949
XLOC_049723	9	22156500	22156713	8.77654	0.141043	0.518192	1	-0.121687	1	-1.14832	1	0.623072	0.0910916	0.575493	0.0645454	0.763794	0.026695	1.28805	0.000278255	0.36793	0.491975	0.91568	0.0145033	1.40177	0.000255906	0.732529	0.114595	1.93397	5.4e-12	1.3182	1.35e-06	1.49468	4.54e-05	0.573594	0.0920858
XLOC_049756	9	24456078	24457096	-4.48385	0.47083	1.68908	0.857788	-2.09628	0.77287	0.268153	1	-0.269012	1	1.39145	0.1238	0.465863	0.77963	2.81554	0.0133163	-4.12954	0.0586241	-2.76218	0.0478405	1.73907	0.137107	1.32179	0.148924	2.23403	0.0729024	0.953219	0.4041	-0.400453	0.958341	-0.552285	0.736102
XLOC_049824	9	32184484	32187243	0	1	3.53369	0.575858	0	1	0	1	-0.277837	1	0	1	0	1	0	1	-0.912145	0.785566	-6.26843	5.43e-05	0	1	0	1	0	1	0	1	-3.95214	0.131654	0	1
XLOC_050002	9	65310381	65310733	0	1	-5.24254	0.332042	-3.43609	0.561548	0	1	2.02881	0.559321	0.685955	0.740329	-1.55347	0.438935	-0.934542	0.72602	-3.19952	0.206478	-2.76456	0.0446169	-0.585586	0.846473	-2.14073	0.505539	-3.6085	0.136248	0	1	-0.380924	1	-4.91602	0.0139443
XLOC_050024	9	69850854	69851442	0	1	0	1	0	1	-8.13144	0.124088	3.354	0.237995	2.08291	0.54611	4.00109	0.0686542	0	1	0	1	-5.40926	0.00286567	2.36821	0.42522	-3.48652	0.190651	-0.671119	0.890071	0	1	0.154319	1	0	1
XLOC_050083	9	81746222	81748440	0	1	-8.94013	0.0586129	0	1	0	1	0	1	-1.35974	0.306492	-3.49069	0.00713682	-0.396892	1	0	1	0	1	-1.76931	0.202123	-2.77211	0.0111595	0	1	-6.55802	3.99e-06	0	1	-3.98917	0.000966538
XLOC_050099	9	85828787	85831726	-4.0553	0.550462	5.32967	0.20946	-1.95489	0.807917	1.25078	1	0.371278	0.718649	1.04177	0.0895813	-1.12212	0.0896483	-1.23579	0.0986754	-0.637287	0.329334	-1.93941	0.0086549	-4.59071	0.025042	-1.31246	0.012773	-0.679483	0.433384	-1.55323	0.00773212	-0.207337	0.855234	-1.74659	0.00184566
XLOC_050224	9	101909961	101913005	0.0340507	1	-0.0287818	1	0.567652	0.45485	-0.0120959	1	-0.776446	0.00566139	0.299931	0.0142341	0.751349	2.75e-06	0.200904	0.102887	-0.0211546	1	0.37417	0.11573	0.688813	3.18e-07	1.04095	3.34e-12	0.0658573	0.746063	-0.106902	0.63825	-0.410913	0.171278	0.362044	0.0691653
XLOC_050239	9	103115351	103118829	0	1	-2.45721	0.776159	-4.62856	0.205702	2.88433	0.564683	-2.14574	0.246228	-0.836912	0.173608	-1.40148	0.0267518	0.351129	0.526809	0	1	-3.50666	0.166449	-0.0190711	1	2.53778	0.355292	-0.714842	0.282576	-0.347384	0.387704	2.78498	0.0920703	-0.677764	0.0561528
XLOC_050269	9	105477209	105477969	0	1	-2.34375	0.795118	-5.33242	0.313612	0	1	-0.0426305	1	-1.62182	0.208625	-0.611887	0.629399	0	1	0	1	0	1	1.72842	0.0272122	-4.98388	0.0163902	1.03786	0.24828	1.26196	0.0900542	-1.9647	0.580483	-1.63482	0.245767
XLOC_050375	9	115703882	115704434	-7.73885	0.242942	0	1	-4.11886	0.447799	-5.44805	0.351728	-1.61063	0.173536	0	1	-3.45568	0.200062	3.51158	0.175608	-1.62644	0.0733805	-5.51918	0.00322908	0	1	0.397042	1	-5.25865	0.00425918	-5.48767	0.00127901	0.457111	0.85774	0.578374	0.861509
XLOC_050590	9	131244468	131246829	7.70876	0.017752	-0.0402847	1	0	1	3.20142	0.48364	1.33727	0.00772791	0	1	0.49431	1	0	1	1.30939	0.000381151	0	1	-2.27778	0.45134	0	1	1.66547	1.67e-10	2.20673	1.24e-10	-0.996794	0.234709	0.920919	0.0510172
XLOC_050612	9	133215333	133215605	0	1	0	1	2.51615	0.633582	0	1	0.106126	1	0	1	0	1	-4.31588	0.0383132	-1.92094	0.164245	-3.5087	0.166449	0	1	0.41561	1	-1.7191	0.146227	-1.64952	0.351527	0	1	1.25447	0.621075
XLOC_050777	9	142707632	142709138	0.316149	1	-2.3305	0.614411	-0.392627	1	0	1	0	1	-0.145636	0.70493	5.20648	0.00490949	1.37554	0.522445	0	1	-0.660647	0.000332226	-0.0662809	1	-0.510653	0.129365	-0.139596	0.793141	-2.69712	0.316047	6.16973	1.33e-05	-7.04369	2.51e-07
XLOC_051137	9	748881	751111	-0.344865	1	2.15604	0.618471	-2.20568	0.77287	2.68221	0.710263	2.94328	5.04e-06	-1.17534	0.00988148	2.11756	3.3e-07	-2.51355	0.0234878	1.01883	0.176308	0.689195	0.000799414	-0.814273	0.777188	0.87268	0.00219867	-0.884451	0.0170849	-2.31929	0.000886814	1.57491	0.000472214	1.76026	0.00145436
XLOC_051143	9	1818588	1818924	-2.98318	0.738868	-0.0402847	1	0	1	0	1	4.0425	0.10699	2.08197	0.54611	-1.12751	0.0487154	-0.358292	1	0.169562	0.861689	-0.115675	1	-0.427149	1	4.32114	0.0407997	-3.08109	0.239661	-2.69712	0.316047	-1.07361	0.0147432	0	1
XLOC_051144	9	2230737	2231507	0	1	0	1	0	1	7.36245	0.0899908	-1.60007	0.483156	-0.291901	0.888282	1.23095	0.0568491	0	1	1.9679	1.22e-05	0	1	0.0906101	1	0	1	0	1	0	1	5.7176	0.000526236	0	1
XLOC_051145	9	2680044	2682055	4.71634	0.425789	-0.0955266	1	0.150541	1	1.84233	0.889567	0.244744	0.773308	-2.35931	4.89e-08	-1.67619	6.25e-06	-0.742389	0.0710913	-0.823126	0.30982	-2.47634	1.4e-09	0.921743	0.0621588	-1.6198	2.87e-07	-2.5032	1.65e-20	-3.45377	4.78e-35	-2.46384	7.39e-10	-2.20453	4.8e-10
XLOC_051159	9	8583112	8583546	-2.62073	0.838954	-3.62124	0.532965	2.51615	0.633582	-5.57418	0.338153	-2.47769	0.000216826	1.42523	0.0238654	1.38051	0.579672	0.67104	0.715231	-0.544139	0.21497	-7.1946	4.09e-07	3.75373	0.11152	-0.236673	1	-4.29658	0.0461178	-1.69386	0.0445125	-1.59756	0.0353287	-0.166618	1
XLOC_051165	9	10151426	10151654	0	1	0	1	5.33248	0.251236	0	1	0	1	1.33118	0.116777	0	1	1.8357	0.024537	0	1	0	1	6.65733	3.38e-06	0	1	2.40773	0.383817	3.89021	1.72e-06	0	1	3.6034	1.07e-13
XLOC_051167	9	10203496	10204454	0.138807	1	-2.42067	0.765392	-3.47986	0.517545	-0.653369	1	-2.03786	0.170303	-1.77314	0.160857	0.235686	1	-3.05988	7.8e-05	-0.785534	0.457949	-2.7409	0.0116566	0.664277	0.760118	-0.727167	0.614716	-0.197638	1	-0.424721	0.880043	1.9322	0.053027	-2.03825	0.0213542
XLOC_051169	9	10215572	10217800	0	1	4.34395	0.422835	3.94255	0.419512	-10.1619	0.0200739	-0.442417	0.86547	-1.25868	0.130319	-1.07493	0.384839	-2.72176	0.000284733	-0.104619	1	0.310488	0.795758	-2.21602	0.151822	-0.477719	0.800282	0.756835	0.303388	-0.930814	0.23403	-0.664813	0.532292	-1.80431	0.00915088
XLOC_051194	9	16179538	16180852	0	1	0	1	0	1	0	1	0	1	0	1	2.58156	0.330944	2.15999	0.491072	2.29891	0.418746	-4.19585	0.0768545	2.3684	0.42522	2.53778	0.355292	3.14562	1.78e-05	2.86715	0.351527	-2.76481	0.383059	3.10822	0.252684
XLOC_051232	9	24813665	24814421	0	1	0	1	6.90276	0.00465171	0	1	0.407868	0.969855	-4.45637	0.0300654	-5.35116	0.00551919	-0.783739	0.237493	0.561	0.717447	-1.67025	0.367991	-0.813441	0.80215	-1.71834	0.062288	-1.58863	1.67e-19	-5.30006	0.00292088	-0.0716255	1	0.506518	0.843956
XLOC_051233	9	24845792	24846070	0	1	2.60777	0.732041	1.42519	0.959721	0	1	4.49051	0.0528697	-1.98109	0.335871	2.60583	0.330944	-1.63186	0.390216	-0.0555582	1	-2.15654	0.478776	-0.76403	0.166545	-4.98533	0.0148638	1.02656	0.721811	-2.79193	0.0522004	1.83685	0.382679	-8.32033	2.35e-16
XLOC_051237	9	25171684	25177135	-0.884943	1	-0.783937	1	-3.79162	0.198374	-3.24418	0.458953	-0.868493	0.267184	-1.95918	1.29e-06	-2.34683	6.43e-11	-1.88296	1.58e-08	0.389405	0.420603	-0.993607	0.0135842	-1.11232	0.0154439	-0.978485	0.00101556	-1.23652	4.35e-05	-3.66889	7.61e-25	-0.4641	0.186889	-4.94581	7.37e-30
XLOC_051241	9	27433275	27433772	-5.14346	0.441372	0	1	3.87932	0.410936	8.01592	0.132853	2.02881	0.559321	-3.1525	0.0277912	1.22442	0.115009	-3.90982	9.36e-06	4.06529	0.0685717	-0.501228	0.929791	-1.05042	0.524499	-1.4222	0.0715682	-5.5165	0.00138251	-1.26127	0.555324	-2.01279	0.215743	-2.21681	0.0152743
XLOC_051247	9	29439274	29439892	-2.15896	0.838954	8.83352	0.0935929	-3.96538	0.460428	2.53013	0.695624	-3.6291	0.10752	-4.76504	0.0155116	-0.130256	1	-5.13572	2.34e-08	2.29442	0.418746	-2.15539	0.478776	-1.28112	0.60747	-1.46939	0.0953405	-4.5447	0.0364717	-5.30034	0.00412509	-4.90182	0.0275414	-5.08856	0.0129928
XLOC_051248	9	29441973	29443366	0	1	-2.29608	0.764007	-9.34373	0.0695603	0	1	-0.594981	0.754166	-1.36137	0.223424	-0.588779	0.237105	-2.99346	7.24e-08	-0.908415	0.262529	-1.27279	0.192098	-1.16091	0.49618	-1.62255	1.86e-08	-2.56563	7.62e-06	-2.89054	1.52e-07	-0.0348699	1	-1.90672	0.000434699
XLOC_051249	9	29444230	29445082	-2.2008	0.838954	2.22202	0.764007	-4.54554	0.328383	4.61589	0.444882	-4.56979	0.0162076	-0.310222	0.908672	-1.41227	0.126924	-2.76514	9.48e-06	0.795464	0.839784	0.226608	1	-1.5829	0.30377	-1.97183	6.29e-07	-3.42274	0.00514225	-3.98391	7.99e-07	0.7157	0.588329	-7.34652	8.55e-08
XLOC_051251	9	29449068	29449893	0.242842	1	1.27139	1	-0.281911	1	0	1	-1.05156	0.400094	-0.656079	0.83773	-0.553428	0.523968	-3.83539	9.83e-14	-0.38865	0.966638	-0.986003	0.718527	-2.55708	0.018235	-1.30092	0.00722464	-6.91217	1.88e-07	-4.56326	2.72e-16	-0.312024	0.775616	-2.10596	0.00800142
XLOC_051252	9	29463198	29463781	-2.2008	0.838954	-7.24393	0.213889	-2.86596	0.64287	0	1	-3.39063	0.00232698	-2.8354	0.0691194	-0.976252	0.248176	-3.23662	4.37e-10	0.800244	0.487858	-4.44229	0.0396826	-1.97131	0.269285	-1.83846	0.000494074	-3.29396	0.000480769	-4.29859	1.54e-06	0.495247	0.580483	-4.77293	4.02e-06
XLOC_051255	9	29996830	29997682	0	1	0	1	0	1	0	1	3.36282	0.237995	-0.353717	0.987953	6.17282	5.42e-05	-1.22866	0.645832	0.783189	0.844253	0.0388835	1	0	1	-0.0438719	1	3.79931	0.0916615	-2.69712	0.316047	-4.59846	0.04878	-1.86314	0.391889
XLOC_051260	9	32870502	32872424	-7.67358	0.195932	0	1	0	1	0	1	-2.5725	0.00139216	-4.45633	0.0300654	0	1	0	1	-3.43805	0.000404523	-7.49931	1.52e-09	0	1	0	1	-2.2542	0.000578875	-4.51963	0.0256981	-4.20284	7.69e-06	-2.38524	0.417853
XLOC_051266	9	34821612	34822953	0	1	-2.04844	0.849922	-6.89329	0.189888	0	1	3.74071	0.15651	0.0502007	1	0.676902	0.459929	0.855638	0.40384	2.67054	0.0698851	-0.732082	0.399619	1.53643	0.0113652	1.34286	0.0158535	3.80329	0.0916413	-0.403967	0.654878	0.959124	0.373442	-0.761882	0.225649
XLOC_051276	9	39118695	39119270	0	1	6.97623	0.036131	0	1	0	1	2.03199	0.559321	1.5402	0.337773	2.21444	0.00145588	-0.0351895	1	0	1	0	1	0.899397	0.433871	2.40019	0.00123223	-3.23268	0.000837383	-1.4817	0.262585	0	1	1.1292	0.1093
XLOC_051281	9	40943796	40944204	0	1	-1.50965	0.949432	-0.764184	1	0	1	0	1	-6.86103	2.68e-06	-1.23666	0.0556708	-1.74178	0.0115997	0	1	0	1	-5.3032	0.00401012	-0.446375	0.472907	-1.53637	0.0189964	-7.92143	3.41e-10	0	1	-2.53373	0.000325272
XLOC_051282	9	40944741	40945456	0	1	0	1	4.2768	0.397266	0	1	0	1	-7.04386	1.59e-06	-0.946742	0.0332592	-1.97131	4.6e-09	0	1	0	1	-1.7346	0.108778	-0.954937	0.00203383	-1.95594	3.21e-06	-8.72528	5.14e-21	0	1	-3.6263	3.93e-11
XLOC_051308	9	48743162	48743566	2.60271	0.758589	0	1	4.26021	0.358118	0	1	-2.18276	0.0200815	0.662537	0.672064	-1.42207	0.0475895	0.532347	0.843763	0.904586	0.418746	1.23639	0.623023	1.63603	0.121939	-0.320064	0.883286	-1.2807	0.44172	-2.07361	0.00313995	1.1287	0.297775	-2.72922	1.19e-06
XLOC_051309	9	48750225	48751299	-2.2008	0.838954	0	1	-1.19638	1	0	1	-1.74448	0.00615828	-1.39314	0.0653447	-1.24765	0.00999383	0.310728	0.838509	-1.33692	0.274255	-1.88524	0.0788283	0.025597	1	-2.28291	0.005017	-1.63748	0.00480213	-2.71768	3.57e-14	-0.268793	0.830878	-3.78084	3.13e-16
XLOC_051317	9	54255151	54256046	0	1	0	1	0	1	0	1	2.02881	0.559321	5.72148	0.00134538	0	1	0.997262	0.000530517	0	1	0	1	0	1	0	1	-2.2427	0.43833	0	1	0	1	0	1
XLOC_051319	9	55247547	55247946	7.39222	0.231253	0	1	0	1	7.84903	0.146595	2.83903	0.35457	0	1	-2.11015	0.512303	-1.32814	0.46118	1.32715	0.55456	0	1	0.10455	1	-2.9663	0.307226	-3.60934	0.136248	0	1	4.32645	6.83e-07	-3.75005	0.11967
XLOC_051324	9	56119693	56121059	1.80399	0.886728	-0.0494425	1	-1.1741	0.937604	6.08618	0.225871	-0.451375	0.830034	-2.69112	0.0112949	-0.0456163	1	-1.92579	0.00103762	-0.635705	0.555081	0.103559	1	0.245277	1	-1.87522	0.000907085	-1.33805	0.193504	-1.36398	0.0877535	1.21785	0.0823025	-1.75492	0.000614808
XLOC_051329	9	56683753	56685726	4.27971	0.483378	0	1	10.2297	0.0209952	3.39938	0.564683	1.6048	0.284045	3.41909	0.224293	3.40902	0.0126455	-3.38647	0.161071	1.93553	0.036303	-4.83906	0.0184884	0	1	0.0814139	1	-3.21975	0.0114842	0	1	3.30581	4.86e-07	-2.3723	0.417853
XLOC_051335	9	59455192	59455636	0	1	-3.09973	0.652205	6.04714	0.17647	0	1	-0.842293	0.579571	0.516322	0.852368	-1.14034	0.200062	-0.749262	0.531942	-1.76187	0.00899655	-2.46302	0.00641698	-0.963609	0.176757	-0.400988	0.666031	-0.993711	0.0821389	-1.53556	0.0875607	-0.960016	0.200898	-2.8127	2.4e-05
XLOC_051341	9	61376764	61377126	0	1	0	1	0	1	0	1	0	1	2.08291	0.54611	0	1	-0.414694	0.986895	0	1	0	1	2.36821	0.42522	2.53778	0.355292	2.40997	0.383817	-2.69681	0.316047	-1.05677	0.649391	-2.89632	0.0160966
XLOC_051347	9	63292960	63293302	0	1	0	1	3.71504	0.457848	0	1	0	1	0	1	-2.9346	0.315842	-0.786461	0.528692	-3.71525	0.109594	0	1	0	1	0	1	-2.06075	7.25e-10	0	1	0	1	-0.102521	1
XLOC_051356	9	67111376	67113300	0	1	-5.29101	0.380438	-1.71761	0.863601	0	1	1.07648	0.425405	0.502697	0.847134	-1.26641	0.0432756	-0.979082	0.235176	0.30008	0.81215	-1.00089	0.120587	1.21939	0.102657	-0.594044	0.396467	-0.371992	0.71743	-0.709224	0.414764	-0.746921	0.580483	-1.60048	0.105423
XLOC_051362	9	67744319	67745835	-7.99717	0.224097	0	1	0	1	-5.66606	0.329222	0.450322	0.568085	0	1	2.60583	0.330944	0	1	0.647362	0.22116	-0.479265	0.650237	0	1	0	1	-6.24081	3.83e-05	0	1	0.441891	0.773051	0	1
XLOC_051364	9	68221552	68222598	-3.27275	0.663414	0	1	2.26399	0.710755	0	1	-0.80925	1.62e-06	0.0371847	1	-0.10322	0.897341	-0.573397	8.69e-05	-0.923529	7.58e-11	-1.59345	1.2e-25	-0.368044	0.0586284	-2.04729	8.84e-24	-2.2504	9.24e-158	-2.44752	0.000254263	-1.14138	2.53e-30	-3.52827	1.28e-21
XLOC_051379	9	74349998	74350245	-0.951365	1	0	1	0	1	-7.42493	0.195666	-2.34839	0.0298307	0	1	0	1	0	1	-3.19952	0.206478	-5.15383	0.00780371	0	1	0	1	-4.29575	0.0481453	0	1	-2.91065	0.0210943	0	1
XLOC_051389	9	80417460	80418660	3.55694	0.646326	2.22202	0.764007	-3.07215	0.53317	4.89001	0.361838	-0.472584	0.29436	3.80126	0.149193	5.54225	0.00100326	-1.68931	4.24e-12	0.610274	0.0437243	-2.77926	4.96e-09	-0.0823071	1	-1.2863	4.83e-05	-0.906089	0.0150702	-2.69681	0.316047	-3.94875	0.135889	-7.66359	5.12e-08
XLOC_051394	9	81841360	81843595	0	1	1.842	0.899531	0	1	0	1	0	1	-1.16101	0.588752	-2.24193	0.00949328	-2.6821	4.05e-09	0	1	0	1	-1.11809	0.538417	-0.793093	0.355292	0.18422	1	-3.84986	8.33e-05	0	1	-4.72923	1.03e-05
XLOC_051395	9	82453412	82453822	0	1	0	1	-8.10965	0.109252	0	1	0.319218	0.998813	-0.274744	1	-6.99069	6.64e-07	-1.14569	0.00493492	-0.580022	0.889238	-4.19585	0.0768545	0.493212	0.966028	-2.77011	3.84e-08	-3.99323	0.079601	-5.64345	3.27e-21	2.89792	0.243603	-4.59253	2.01e-11
XLOC_051396	9	82461654	82462097	2.4018	0.775428	2.22202	0.764007	-6.41814	0.167146	0	1	0.505562	0.858635	-0.231132	1	-3.17481	5.38e-06	-1.62103	5.52e-06	-1.67424	0.0286236	-4.19585	0.0768545	-0.357121	0.956307	-3.34486	8.07e-12	-6.43785	3.85e-05	-5.06214	6.24e-29	-3.27558	0.264027	-4.48816	1.68e-16
XLOC_051402	9	85356352	85357273	0	1	5.72544	0.273185	-3.43609	0.561548	-3.01155	0.695624	0.615589	0.915847	0.497494	0.210338	-0.865567	0.038516	0.742158	0.269768	-0.67282	0.447792	-2.33193	0.0405421	0.481106	0.322789	-0.60454	0.261572	-1.0362	0.608478	0.693732	0.162578	0.809749	0.494623	0.0469758	1
XLOC_051413	9	89342099	89344338	-3.27927	0.657388	-0.991964	1	-7.92673	0.114347	-4.39646	0.471452	0.910405	0.204348	0.29942	0.890105	-0.613548	0.459085	-1.98654	4.99e-05	1.47972	0.00211923	-0.117912	0.978292	-0.00232958	1	-0.24102	0.884731	-2.01039	0.00231585	-2.00637	0.00366516	0.692664	0.407479	-0.898615	0.348833
XLOC_051414	9	89344953	89347684	2.46141	0.564484	-3.95685	0.281291	-8.5374	0.00664012	-5.7452	0.0536901	1.15132	0.0201738	-0.303724	0.74557	-1.83074	0.000354266	-1.8782	1.29e-05	1.58641	1.67e-05	-1.6467	2.02e-06	-0.874662	0.28434	0.708718	0.23167	-1.04475	0.0187746	-2.63347	9.37e-07	0.154048	0.992396	-0.576531	0.269981
XLOC_051425	9	92207110	92207576	0	1	3.06204	0.47871	2.75669	0.612396	0	1	0	1	-0.157147	1	0.731355	0.249969	-0.0692866	1	0	1	0	1	0.370474	0.825313	0.728789	0.0651195	0	1	-1.55971	9.01e-05	2.89801	0.243603	-1.30077	0.00538284
XLOC_051426	9	92207714	92208255	0	1	0.143612	1	0	1	0	1	0	1	-0.608385	0.285991	-0.182463	0.928095	-0.379411	0.335406	0	1	2.52347	0.345666	-0.7604	0.30377	0.313931	0.505539	0	1	-2.28287	2.1e-08	0	1	-2.06645	1.02e-08
XLOC_051431	9	93644387	93645999	1.93325	0.775428	2.23138	0.764007	-0.749633	1	-4.33817	0.450755	0.185556	0.931341	0.0446023	1	-0.0167771	1	0.372215	0.242347	0.110554	0.86518	-1.02325	7.73e-06	-1.22704	0.133577	-0.0644204	1	1.98543	0.00159255	-0.0642675	1	-0.360118	0.805486	0.0278807	1
XLOC_051433	9	94542063	94543685	1.07116	1	3.81771	0.516301	4.3526	0.243353	-5.94151	0.301467	-0.53577	0.843169	-0.351335	1	0.553333	0.852137	0.88859	0.360297	2.29442	0.418746	-0.460817	1	4.91327	0.017478	-3.02191	0.00428421	0.582377	0.839254	1.54129	0.0675371	0	1	-0.410501	0.963304
XLOC_051434	9	94546198	94547776	4.38204	0.47024	3.27115	0.428567	-3.65586	0.447704	3.39938	0.564683	-0.955434	0.180755	-1.73801	0.0357417	-6.39289	7.51e-05	-2.82718	2.51e-08	-2.92262	0.00830048	-3.20066	0.0134327	-1.07908	0.275793	-1.25192	0.308134	-1.71727	0.0135451	3.34539	8.93e-06	0	1	-0.829413	0.644752
XLOC_051435	9	94747338	94749861	-7.93171	0.180949	0	1	0	1	-10.5777	0.00559897	0	1	0	1	2.58156	0.330944	0	1	-0.507206	0.444455	-8.31685	6.08e-17	0	1	-2.13927	0.505539	-2.74297	0.0104436	0	1	-2.31341	6.28e-06	0	1
XLOC_051441	9	98796107	98802371	2.4018	0.775428	-1.60182	0.79359	2.5036	0.473978	-1.32991	1	0.753574	0.00658023	-0.657271	0.00237536	0.412973	0.19121	-0.521023	0.0639821	1.21935	0.0457395	0.0130786	1	0.284234	0.426981	0.217493	0.584536	0.553719	7.6e-05	0.0439746	1	0.922857	0.0753535	-0.329226	0.29358
XLOC_051444	9	99437448	99438135	0	1	0	1	0	1	0	1	-3.6843	3.58e-06	2.08197	0.54611	-0.351787	1	0	1	-1.22169	0.408808	0.946026	0.668603	-3.64952	0.137255	-0.0695913	1	-3.99323	0.079601	-3.5812	0.127354	0	1	2.26978	0.450527
XLOC_051449	9	101893002	101893243	0	1	0	1	0	1	0	1	-0.861398	0.439355	0	1	2.60583	0.330944	-2.101	0.00243595	-1.77964	0.0257194	-1.44734	0.333242	-1.33094	0.178804	-0.94924	0.360587	-2.22551	0.004538	0	1	0	1	-5.79601	0.000597426
XLOC_051461	9	106345450	106346198	1.25876	1	-2.51447	0.603128	-2.09628	0.77287	0	1	0	1	0	1	5.53149	0.000941099	0	1	0	1	-0.339292	0.326251	0	1	0.162751	0.889007	0	1	0.0268181	1	-3.27223	0.264027	-0.551337	0.1891
XLOC_051463	9	107775278	107777465	4.28652	0.507769	-2.29608	0.764007	0	1	-7.43991	0.1681	2.03199	0.559321	0	1	-5.23105	0.0111578	-0.178702	1	0.177487	1	-0.888552	0.115515	-3.12068	0.244513	2.53778	0.355292	0	1	-2.69681	0.316047	-1.43991	0.0266164	0	1
XLOC_051464	9	107779599	107780893	2.94636	0.779535	0	1	0	1	-7.83653	0.159903	2.02881	0.559321	0	1	0	1	-0.618579	0.704926	0.75331	0.397336	-0.414531	0.680615	0	1	0	1	-2.24175	0.43833	0	1	-3.73871	0.000341907	0	1
XLOC_051465	9	107781012	107782242	-4.43188	0.572813	0	1	0	1	-4.48223	0.439392	0	1	3.4199	0.224293	0	1	-1.19953	0.397979	-0.374906	0.873736	-3.65835	1.5e-05	0	1	0	1	-2.2427	0.43833	0	1	-3.8178	0.00028016	3.11049	0.252684
XLOC_051473	9	108222650	108224039	-8.19422	0.159867	0	1	0	1	0	1	4.28884	0.0708514	0.259195	1	7.07624	5.62e-07	4.65693	0.0296447	5.12588	1.21e-08	1.89834	0.177007	0.106159	1	3.15351	0.0334769	1.10643	0.553285	-3.5812	0.127354	3.27221	7.54e-06	1.20267	0.479115
XLOC_051479	9	109013749	109014671	0	1	4.42473	0.447918	0	1	0	1	0.6846	0.553061	-0.480239	0.706558	3.92469	0.00188134	1.97231	9.39e-08	0	1	0.0403683	1	0.0908044	1	0.0371828	1	-0.637937	0.320684	-2.00918	0.0239909	2.89792	0.243603	-1.7684	0.0717303
XLOC_051481	9	110481255	110481907	3.23694	0.646326	0	1	-9.32174	0.0707584	10.4765	0.00497627	0	1	0	1	5.54225	0.00100326	0	1	0	1	7.25661	2.79e-10	0	1	0	1	0	1	7.36468	1.86e-08	0	1	3.57507	0.00667768
XLOC_051492	9	115842220	115842932	-0.131808	1	2.60777	0.732041	0	1	0	1	0.118402	1	-1.77119	0.08117	-1.48708	0.000635905	-0.0308265	1	-2.35447	0.410869	1.55953	0.166371	0.182373	0.926495	-0.954126	0.0149661	-2.90659	4.45e-08	-0.45197	0.779602	0.329314	0.963449	-1.42942	0.00198021
XLOC_051496	9	117580452	117582889	-3.1813	0.655158	2.03315	0.764007	4.40517	0.0174207	4.98089	0.0162068	-0.586012	0.0494586	-0.27144	0.546546	-0.742866	0.00574324	-0.00431899	1	-0.1163	0.896548	-1.85767	4.35e-08	0.0342244	1	-0.407401	0.105554	-1.36241	1.26e-09	-1.87653	3.49e-18	-1.28597	1.42e-09	-2.98241	3.58e-31
XLOC_051498	9	117587913	117588802	-2.2008	0.838954	0	1	-6.55673	0.160627	0	1	-0.552658	0.502175	-1.86506	0.0434663	-1.99515	0.00402343	0.0782718	1	-4.39635	0.0381494	-0.216742	0.979805	-0.00754817	1	-2.67017	0.000654016	-6.61546	2.86e-06	-1.02134	0.294478	-1.94965	6.32e-05	-4.1877	1.9e-08
XLOC_051501	9	118863928	118864209	0	1	2.51637	0.764007	0	1	3.93977	0.483641	1.28755	0.559321	0	1	0.378793	0.917562	0.467449	1	1.68735	0.0370891	0.131313	1	-0.427149	1	0.715945	0.699911	-1.71637	0.144399	-3.58148	0.127354	0.900904	0.507409	3.10822	0.252684
XLOC_051507	9	119616939	119618198	-5.27702	0.426853	2.22202	0.764007	1.78304	0.858178	2.53013	0.695624	-1.1414	0.429991	-2.6906	0.0131184	-1.05967	0.163153	-1.19315	0.237689	0.118314	1	-0.411329	0.768544	-1.05052	0.481271	-1.71916	0.00277813	-1.71165	0.0438935	-4.18141	0.000275567	0.157131	1	-2.49021	0.000917394
XLOC_051508	9	119943056	119943484	-6.52124	0.317354	0	1	0	1	0	1	1.93678	0.252708	-5.58925	0.0015073	-2.9321	0.315842	-2.56171	0.0161538	-0.996809	0.640443	-1.91971	0.270535	0.943948	0.80215	-1.03971	0.434733	0.967793	0.490375	-4.51988	0.0256981	-2.34215	0.0230395	-5.82853	0.00238081
XLOC_051509	9	119950010	119950960	1.89778	0.938665	5.50206	0.35355	-0.0474278	1	0	1	0.425603	0.876694	-0.958723	0.559514	-0.153821	1	0.414847	0.867185	-1.43923	0.116346	2.11347	0.122328	0.943399	0.80215	-0.783047	0.613744	-2.65885	0.0150025	-2.70935	6.96e-05	-2.1094	8.07e-05	-2.29222	6.7e-05
XLOC_051516	9	121439746	121440683	-5.56707	0.326714	0	1	-0.551836	1	3.37321	0.584782	0.278482	0.923119	-1.34448	0.38462	-0.529133	0.558361	-4.87647	0.00946042	0.166553	0.988567	-0.118095	1	2.17003	0.231512	0.336721	0.96939	-0.115936	1	-3.07356	0.00879821	0.768234	0.572629	0.630509	0.671727
XLOC_051527	9	123614669	123615145	0	1	0	1	0	1	3.39938	0.564683	0	1	2.90033	0.337831	0	1	-1.65241	0.000374808	0	1	0	1	0	1	0	1	0	1	0	1	0	1	0	1
XLOC_051528	9	123621378	123622690	4.13938	0.503733	0	1	5.76764	0.211778	0	1	0	1	2.90033	0.337831	0	1	-1.04871	0.0697732	0	1	0	1	0	1	0	1	-5.11278	0.00645676	-2.69681	0.316047	0	1	-2.38524	0.417853
XLOC_051529	9	123623036	123624282	0	1	0	1	-2.91693	0.633582	2.53137	0.695624	0	1	3.42154	0.224293	0	1	-1.50668	1.02e-05	2.29891	0.418746	0	1	0	1	0.398504	1	-1.40962	0.0726903	0	1	2.38294	0.178607	0	1
XLOC_051534	9	126519991	126520209	0	1	0	1	0	1	0	1	0	1	0	1	0	1	0	1	0	1	0	1	0	1	0	1	9.06455	1.08e-30	0	1	0	1	0	1
XLOC_051536	9	127773448	127774974	-6.63118	0.308445	-2.00491	0.690458	-2.09582	0.77287	-7.26713	0.204192	-1.09522	0.406857	-1.81464	0.178847	4.36665	0.0355177	1.58461	0.120229	-0.0525732	1	-0.772374	0.261941	-0.281638	1	-0.451609	0.972946	-0.123535	1	-0.452484	0.946436	2.38316	0.178607	-0.955229	0.389739
XLOC_051541	9	128485292	128486390	-2.95743	0.774349	-1.26539	1	-8.53525	0.105564	0.0654514	1	2.84514	0.35457	0.0836775	1	0.36472	0.718041	1.0475	0.159883	0.775462	0.418746	-0.762262	0.0663554	0.112439	1	-0.247615	0.853646	-1.88762	1.16e-05	0	1	0.933224	0.805486	-4.46444	0.0371179
XLOC_051547	9	131150741	131152161	-1.9305	0.762733	0	1	0	1	0.587825	1	1.4722	6.87e-11	5.80824	0.00149902	0	1	0.122896	0.700656	1.2713	1.23e-08	2.52347	0.345666	0	1	0	1	1.95253	1.23e-20	0.226801	0.508642	0.352624	0.393768	0.185264	0.684515
XLOC_051548	9	131230114	131235417	2.63414	0.00237403	0.609454	1	-0.159935	1	3.07565	0.0097278	-0.0214398	1	2.08197	0.54611	0	1	0	1	0.920226	4.44e-05	0	1	-3.64935	0.137255	2.55634	0.355292	1.36519	1.3e-13	0.776472	0.000467101	0.00139907	1	-0.0024181	1
XLOC_051549	9	131235570	131237242	4.519	0.0149674	0.072588	1	2.75669	0.612396	4.50792	0.0478223	0.657157	0.372497	0	1	0	1	0	1	1.48277	0.000273055	0	1	2.3684	0.42522	0	1	1.40444	0.000457215	0.375434	0.536471	-1.3371	0.0684973	0.711079	0.216449
XLOC_051553	9	131571523	131572642	-8.69095	0.0962482	0	1	-2.09582	0.77287	0.946577	1	0.527276	0.455273	4.56265	0.0483641	-2.11015	0.512303	0.0107049	1	0.759441	0.182487	3.38955	0.151689	1.66229	0.0443325	0	1	1.14238	0.018699	0.235018	0.89629	0.592778	0.478273	0.403462	0.610523
XLOC_051556	9	133662085	133662768	2.69795	0.738868	-0.653197	1	2.11826	0.500187	5.0561	0.384315	-0.355551	0.895166	0.0057238	1	-0.110171	1	-0.555658	0.607181	-0.699501	0.536194	-0.420762	0.742189	-2.34469	0.0497769	-0.714112	0.307226	-0.84158	0.411974	-1.14069	0.213481	0.710129	0.433001	-1.72486	0.0471223
XLOC_051557	9	133663880	133666900	0.0275449	1	4.61167	0.274347	1.80414	0.62687	1.44237	0.989906	0.11138	1	-2.695	7.47e-06	-0.58265	0.257541	-1.30953	0.00433531	-0.185549	0.920316	-1.33211	0.000152181	4.69945	0.0166773	-0.0882044	0.99167	-0.418457	0.676279	-2.07022	5.38e-06	1.09414	0.00538363	-1.33024	0.0123184
XLOC_051561	9	133789335	133789874	1.66884	0.997292	3.03417	0.652205	1.61231	0.875825	-0.96545	1	-1.11026	0.0458612	-1.82313	0.000824562	-1.75968	0.000302715	-0.62921	0.11046	0.16495	0.983918	-2.48331	0.0915838	-0.339013	0.523564	-0.0812032	1	-0.942784	0.142747	-3.43894	7.07e-18	0.0109899	1	-1.50255	0.000273414
XLOC_051568	9	134610206	134610464	0	1	0	1	0	1	0	1	-2.0707	6.32e-07	0	1	0	1	0	1	0	1	0	1	0	1	0	1	0	1	0	1	-2.76127	0.383059	0	1
XLOC_051569	9	134714546	134715770	-3.54602	0.646326	-0.426366	1	7.46927	0.0304628	-2.17559	0.80551	-4.39958	2.87e-05	0.870801	0.0025902	-0.158014	1	4.84437	0.016925	0.00952763	1	0.455783	0.424743	-4.8046	0.016307	1.883	8.09e-06	0.192062	1	-4.41812	0.000421395	1.81287	0.00259461	-1.09698	0.453061
XLOC_051570	9	134721049	134722580	-5.21362	0.316203	-1.66014	0.829234	6.44806	0.123492	-2.94632	0.695624	-1.38785	2.37e-05	0.278082	0.337831	0.452572	0.682536	5.28863	0.00524406	0.152851	1	0.0845629	1	0.0347025	1	2.18374	2.15e-10	-0.321823	0.924268	-1.74644	0.116849	0.451471	0.262908	-0.981024	0.437677
XLOC_051576	9	137452173	137453525	2.72051	0.758589	3.58381	0.628284	-0.843331	1	0	1	0.102235	1	0.260068	1	-3.16523	1.67e-18	-3.69337	0.00277303	5.18287	0.00499798	-6.39327	4.27e-05	0.943766	0.80215	-1.5781	1.06e-08	-2.68934	2.25e-06	-5.80386	0.00066534	-0.0312093	1	-5.91347	0.00053802
XLOC_051609	9	149942847	149943250	-2.2008	0.838954	0	1	0	1	-2.17559	0.80551	0	1	0.685543	0.757496	0	1	0	1	3.67727	0.121327	1.72417	0.00661541	-0.357182	1	0	1	0.97421	0.518898	0	1	0	1	-3.2214	0.216449
XLOC_051617	9	152268008	152268470	0	1	0	1	-2.91693	0.633582	0	1	0	1	0	1	2.60583	0.330944	0	1	0	1	-2.15539	0.478776	2.77459	1.04e-05	-2.96764	0.307226	-3.08198	0.239661	0	1	0	1	-5.41543	0.00333949
XLOC_051625	9	153504737	153505094	0	1	-3.32974	0.474031	0	1	0	1	0	1	-0.917114	0.54611	-0.814408	0.323871	0.80134	0.3836	0	1	0	1	1.26449	0.376127	0.795506	0.159138	0	1	-2.73618	0.000597647	0	1	-2.23759	0.00706131
XLOC_051636	9	159555504	159557491	1.64211	0.997759	2.88354	0.650146	-11.1282	0.00215172	3.23904	0.652436	-0.912816	6.85e-05	0.496868	0.0214383	-0.227576	0.701429	1.58673	9.26e-05	-0.19963	1	-5.28717	0.00468497	0.928374	0.0258106	0.625304	0.0562686	-2.30884	1.46e-11	-1.30513	1.93e-07	-0.0277044	1	-2.11409	1.42e-08
XLOC_051638	9	159571455	159574534	-3.55356	0.371448	0	1	-10.7158	0.00966962	-1.84353	0.922824	-1.02543	0.074495	-0.526664	0.499031	-1.1969	0.280193	-0.616856	0.73611	0.742175	0.478419	0	1	-0.523556	0.781642	0.731599	0.392729	0.107414	1	-2.1183	0.00138198	-2.76481	0.383059	-1.01393	0.417254

## Sheet: Table S3
Supplementary Table S3 Numbers and proportions of differentially expressed lncRNAs in D/S
	Drought-tolerance inbred lines (D)	Drought-sensitive inbred lines（S）	c2 -test
			(Up–Down)
Up	184 (7.3%)	290 (11.8%)	p < 0.001
Down	245 (9.8%)	164 (6.7%)	p < 0.001
equal	2067	2002
Total*	2496	2456
*: represents the number of differentially expressed genes in all materials.
Up: number of up-regulated lncRNAs; Down: number of down-regulated lncRNAs;

## Sheet: Table S4
Supplementary Table 4. The number of gene contained in the module significantly associated with traits.
Module	Coding gene	LncRNA	Total
MEbisque4	53	1	54
MEblack	382	70	452
MEblue	1394	5	1399
MEbrown	852	147	999
MEcyan	150	3	153
MEgreen	399	128	527
MEgrey60	124	13	137
MEivory	56	4	60
MElightcyan	110	33	143
MElightgreen	112	12	124
MElightyellow	91	29	120
MEmagenta	269	12	281
MEmidnightblue	146	5	151
MEorange	88	10	98
MEpaleturquoise	75	11	86
MEpalevioletred3	46	0	46
MEpink	320	0	320
MEplum2	32	17	49
MEsaddlebrown	76	11	87
MEsalmon4	43	3	46
MEskyblue	89	0	89
MEturquoise	6522	39	6561
MEyellowgreen	66	5	71

## Sheet: Table S5
Supplementary Table 5. SNPs located in lncRNA genes that significantly associated with survival rates under drought stress.
GeneID	SNP	Alleles	chrom	pos	Student’s t-test
XLOC_002406	chr1.S_230536306	A/G	1	230536306	Signed
XLOC_002406	chr1.S_230536311	T/C	1	230536311	Signed
XLOC_002406	chr1.S_230536683	A/G	1	230536683	Signed
XLOC_028441	chr4.S_166973883	A/T	4	166973883	Signed
XLOC_028441	chr4.S_166973921	A/T	4	166973921	Signed
XLOC_028441	chr4.S_166973932	A/G	4	166973932	Signed
XLOC_038478	chr6.S_28129993	T/C	6	28129993	No Signed
XLOC_038478	chr6.S_28130144	T/C	6	28130144	Signed
XLOC_038711	chr6.S_96679102	A/G	6	96679102	No Signed
XLOC_047651	chr8.S_174537374	A/G	8	174537374	Signed
XLOC_047880	chr9.S_14538232	T/C	9	14538232	Signed
Signed is mean significance，No Signed is mean non-significance.

## Sheet: Table S6
Supplementary Table 6. Primer sequence for qRT-PCR
primer name	primer sequence	notes
GAPDH-qF	CCATCACTGCCACACAGAAAAC
GAPDH-qR	AGGAACACGGAAGGACATACCAG
ZmACT-qF	TACGCTAGTGGGCGAACAAC
ZmACT-qR	CATTAGGTGGTCGGTGAGGT
X1-F	CGTGGTAAAGGTGTTGTGTGT	XLOC_007641
X1-R	ATGTGGTGGGGTCAGGC
X2-F	TTCGCCTTCACATTGTCG	XLOC_032450
X2-R	TCACCTTGTTCTCCGCCT
X3-F	AAGGTGGTGAGCGAGGCG	XLOC_017628
X3-R	GATAAACGGTGCGACCTTGT
X4-F	GATTCTTCTCCTTCCCAT	XLOC_027965
X4-R	GAGGATTTTGACAAGGGC
X5-F	AGAGAGGGAGAGTCGTGC	XLOC_028529
X5-R	CTTTCTTCGTCGATGGCG
